# Supplementary material for: Spatial Transcriptomic Analysis of Surgical Resection Specimens of Primary Head and Neck Squamous Cell Carcinoma Treated with Afatinib in a Window-of-Opportunity Study (EORTC90111-24111)
Source: Int J Mol Sci. 2025 Feb 20;26(5):1830. doi: 10.3390/ijms26051830 (PMC11898532; doi:10.3390/ijms26051830)
Supplement: Supplementary file 1 [file ijms-26-01830-s001.zip]

Archive with 2 entries (2 files):
- Suppl_tables.xlsx
- Supplementary figures.docx
