# Supplementary material for: Spatial Transcriptomic Analysis of Surgical Resection Specimens of Primary Head and Neck Squamous Cell Carcinoma Treated with Afatinib in a Window-of-Opportunity Study (EORTC90111-24111)
Source: Int J Mol Sci. 2025 Feb 20;26(5):1830. doi: 10.3390/ijms26051830 (PMC11898532; doi:10.3390/ijms26051830)
Supplement: Supplementary file 1 [file ijms-26-01830-s001.zip › Suppl_tables.xlsx]

## Sheet: S1.TN2_vs_TN1
gene	p_val	avg_log2FC	pct.1	pct.2	p_val_adj
KRT13	1.92569877077584e-76	-1.7593594192960245	0.562	0.949	2.945356269901647e-72
AKR1C2	1.6082158914590685e-70	-0.6184614829066737	1	1	2.459766205986645e-66
WASHC2C	4.198651327519731e-59	-1.3409430743862671	0.597	0.939	6.421837205441428e-55
COL1A1	7.943394830316463e-55	1.2945480049087101	1	0.911	1.214942239296903e-50
FTH1	1.9915821668978852e-52	0.5140474595024882	1	1	3.0461249242703156e-48
S100A2	2.582067232709664e-48	-1.3408645764152487	0.727	0.997	3.949271832429431e-44
S100A9	3.064098265891347e-44	-1.2799780635175046	0.608	0.924	4.686538297680815e-40
S100A8	2.0265321237276103e-41	-1.2600728622560406	0.455	0.844	3.09958088324138e-37
COL1A2	5.313030890171669e-37	0.8293694570102184	1	0.968	8.126280746517568e-33
FN1	2.0339525564245437e-34	1.0205012406636056	0.938	0.631	3.1109304350513397e-30
S100A6	3.6749796467339954e-34	-0.5744275333400939	1	1	5.620881369679646e-30
COX5B	1.0620195012370702e-32	0.4605268957094193	1	1	1.6243588271420988e-28
SMS	1.3444037411528152e-32	-0.9937709962502812	0.727	0.946	2.0562655220932307e-28
KRT6B	1.9285417667400277e-32	-1.0792927985596135	0.67	0.914	2.9497046322288722e-28
UBC	2.672758360571653e-32	0.2296680975806007	1	1	4.087983912494343e-28
S100A14	2.903697757212563e-32	-0.9346689488042879	0.938	0.997	4.441205719656615e-28
SPRR2A	2.442101249148776e-31	-1.5259095619137102	0.517	0.783	3.735193860573053e-27
NCOA4	5.793254793311784e-30	-0.8897036316113017	0.477	0.812	8.860783206370373e-26
CYP4F11	1.0149942633526561e-29	0.9252305156064455	0.881	0.481	1.5524337257978875e-25
TIMM23	1.0620522669511218e-27	-0.7208070915874848	0.216	0.64	1.6244089423017407e-23
PLAAT4	1.9761024920616486e-27	1.0428527734841881	0.955	0.771	3.022448761608292e-23
COL3A1	8.048992987725652e-25	0.6182715288742537	1	0.971	1.2310934774726384e-20
SPRR3	1.0467734526655603e-24	-1.3281972615583573	0.75	0.911	1.6010399958519744e-20
TMSB4X	3.5401329457973705e-23	-0.48685350514683856	1	1	5.4146333405970785e-19
BCAM	3.0600043288569268e-22	0.5031857671654714	1	1	4.68027662098667e-18
POSTN	8.68695483443829e-22	0.7277428403605748	0.699	0.242	1.3286697419273365e-17
MMP11	1.9740876730373033e-21	0.7267666703683444	0.722	0.299	3.019367095910555e-17
GSTM3	5.664268318968631e-21	0.34532301760530837	1	1	8.663498393862521e-17
IGKV4-1	1.025847823345893e-20	0.7375783336279074	0.693	0.264	1.5690342458075435e-16
KRT10	1.1583828020074855e-20	-0.8016198757652409	0.955	0.987	1.771746495670449e-16
PROS1	5.705140231937016e-20	0.6701298839838334	0.949	0.79	8.726011984747665e-16
CBR1	1.128425630560579e-19	0.5888120683741442	0.972	0.825	1.7259270019424055e-15
DSP	1.736449339137692e-18	-0.5066319888507329	0.989	1	2.6558992642111e-14
PPL	1.9458623082273296e-18	0.5320185989462884	0.994	0.92	2.9761964004337003e-14
SOX4	3.714244662588842e-18	-0.7285426924157017	0.949	0.978	5.680937211429634e-14
OLFM1	9.07083665994908e-18	0.5777812677868833	0.841	0.525	1.3873844671392118e-13
KLK10	3.3794715909517327e-17	-0.8107413877582539	0.705	0.869	5.168901798360676e-13
SPRR2D	6.017433648734042e-17	-0.9988584133766256	0.403	0.694	9.203664765738717e-13
ACAD9	1.3157639431765666e-16	0.4576799006771175	1	1	2.0124609510885586e-12
EIF4A1	1.3402679701689447e-16	-0.29155078659345435	1	1	2.049939860373401e-12
DBI	1.7203594138214749e-16	0.30529296655717086	1	1	2.631289723439946e-12
PABPC1	1.7582458326510993e-16	0.21649151239285125	1	1	2.6892370010398563e-12
HSP90AA1	3.228342037624857e-16	-0.34000708292956006	1	1	4.937749146547219e-12
EEF2	4.610373924597908e-16	0.22174133035760502	1	1	7.051566917672501e-12
ADD3	6.136476422585569e-16	0.6539860603607053	0.835	0.592	9.385740688344629e-12
KRT16	6.738749941527559e-16	-0.6415377860721438	0.994	1	1.0306918035566402e-11
TNS1	3.4451983138411605e-15	0.5190268810582919	0.67	0.312	5.269430821020055e-11
SLC38A11	5.6602980949843266e-15	0.5073240103591153	0.756	0.411	8.657425936278527e-11
COL6A1	9.883495315452829e-15	0.5910708154140577	0.818	0.49	1.5116806084985102e-10
TNFRSF21	1.1027383951554827e-14	-0.6143224742293303	0.727	0.882	1.6866383753903108e-10
KRT15	2.395555615550757e-14	0.536250833764353	1	1	3.664002313984883e-10
SPARC	3.331425911463511e-14	0.500270196847207	0.989	0.917	5.09541593158344e-10
PLAAT3	4.907050946633189e-14	0.35865413425721604	0.994	0.936	7.505334422875463e-10
ARL13B	5.3742917910008835e-14	0.45908729352242905	0.898	0.615	8.219979294335851e-10
PTHLH	7.324495092214235e-14	-0.6618256711911239	0.523	0.736	1.1202815243541672e-9
XPR1	7.702207118202102e-14	0.5075017660782823	0.938	0.828	1.1780525787290115e-9
FGFBP2	1.6110800970946182e-13	0.534223397684281	0.835	0.605	2.4641470085062187e-9
ITGB1	2.3720113970889736e-13	-0.5048863113432922	0.864	0.965	3.627991431847585e-9
TMEM44	2.649511116798067e-13	0.46217010163859085	0.96	0.828	4.052427253142643e-9
HTR7	2.7106348021574004e-13	0.45495606039965863	0.835	0.567	4.145915929899744e-9
ANXA1	2.9071751660048376e-13	-0.3433595872302089	1	1	4.446524416404399e-9
IL1RN	4.892178858263497e-13	-0.7137884641597549	0.688	0.822	7.482587563714018e-9
LFNG	5.308654271829188e-13	0.5049544720114717	0.705	0.398	8.119586708762743e-9
ATP1B1	5.845215437959889e-13	0.4380417898713751	0.989	0.978	8.94025701235965e-9
PPP1R14C	7.213114867536675e-13	0.5637558409748651	0.494	0.185	1.1032459189897345e-8
AHNAK	1.0460568919466555e-12	0.49365275074181825	0.949	0.838	1.5999440162324095e-8
ZBTB38	1.213814289434943e-12	0.43521907906442747	0.767	0.449	1.8565289556907454e-8
FABP5	1.4186655898970015e-12	-0.558575570733973	0.744	0.866	2.1698490197474638e-8
FOXE1	3.150155263730466e-12	0.3803876862787092	0.989	0.965	4.8181624758757477e-8
HTRA1	3.4101410902655124e-12	0.492664130759854	0.517	0.197	5.2158107975611014e-8
VDAC3	4.5240523921729336e-12	-0.3522344615653221	1	1	6.919538133828502e-8
CXCL13	5.5817800176532525e-12	-0.49488213794164687	0.188	0.424	8.53733253700065e-8
CTHRC1	6.757702601016321e-12	0.4562854170291992	0.46	0.15	1.0335906128254464e-7
AKR1B10	9.21192511711734e-12	0.40975645961310736	0.989	0.975	1.4089639466630973e-7
AQP3	1.1372256179625094e-11	-0.5627343481606666	0.585	0.739	1.7393865826736583e-7
HSPA5	1.4763166046179052e-11	-0.2975489114225818	1	1	2.258026246763086e-7
TFRC	1.6377920800586598e-11	0.4757420286158822	0.898	0.736	2.50500298644972e-7
VWA5A	2.008158621285294e-11	0.48670282388409214	0.67	0.392	3.0714786112558573e-7
EEF1B2	2.0882491071915687e-11	0.27953354448746337	1	1	3.193977009449504e-7
PCBP1	2.917295388585328e-11	-0.25300581641433073	1	1	4.4620032968412595e-7
PDGFRA	3.788671961529741e-11	0.43700967557143766	0.892	0.659	5.794773765159739e-7
ACSS1	4.096232241636179e-11	0.4271984364685548	0.949	0.796	6.265187213582536e-7
COL7A1	4.357788885860171e-11	0.400396035580199	0.989	0.914	6.665238100923131e-7
COL6A3	4.638853180479137e-11	0.5488849450976889	0.869	0.701	7.09512593954284e-7
TCAP	4.954859554443849e-11	0.43059337769713263	0.562	0.252	7.578457688521867e-7
WNT2B	5.401393395697505e-11	0.4758403341423214	0.869	0.646	8.261431198719334e-7
IGHG2	5.6434496760361974e-11	0.5831385838395442	0.994	0.949	8.631656279497364e-7
UGT1A6	5.747634140261637e-11	0.3895849146796364	0.864	0.608	8.791006417530175e-7
UGDH	6.00694076111178e-11	0.3397934327333205	1	0.99	9.187615894120467e-7
HIST1H3A	6.791291784780489e-11	0.4973546444576067	0.773	0.538	1.0387280784821757e-6
B2M	1.1642554132640636e-10	0.29195131204823044	1	1	1.7807286545873853e-6
RIT1	1.4000912381657989e-10	0.4254766384900912	0.841	0.615	2.1414395487745894e-6
FXYD3	1.480267678854777e-10	0.46941020826364266	0.972	0.939	2.2640694148083814e-6
ARHGEF26	1.5496760464273947e-10	0.4770540222099626	0.631	0.357	2.3702295130107e-6
UGT1A9	1.5996760593858685e-10	0.4543324779724494	0.591	0.318	2.4467045328306858e-6
BCAR1	1.7907222957969662e-10	0.3672660507233929	0.602	0.296	2.73890975142146e-6
LUM	2.0465474004776134e-10	0.46788424175958754	0.58	0.29	3.1301942490305096e-6
CLDN4	2.155062413989177e-10	-0.5369669979595764	0.625	0.796	3.2961679621964463e-6
UGT1A4	2.187146186623095e-10	0.4540989628988237	0.881	0.707	3.345240092440024e-6
NFE2L2	2.277535580740743e-10	0.37935048766713564	0.994	0.981	3.4834906707429665e-6
EEF1A2	2.338709648915438e-10	0.4253693402465052	0.426	0.153	3.5770564080161625e-6
GPX2	2.503845202058189e-10	0.26226707531996096	1	1	3.829631236548001e-6
COX7A2L	2.541300714752478e-10	0.4023623175319577	0.773	0.5	3.886919443213915e-6
CYP26B1	2.569886418549381e-10	-0.5024798136361968	0.301	0.516	3.930641277171278e-6
MUC4	2.7710616456806817e-10	0.43327491147403485	0.92	0.777	4.238338787068603e-6
STARD7	2.830894215721357e-10	0.39529064294145977	0.943	0.815	4.329852702945815e-6
COL6A2	2.86260314938482e-10	0.4141528903540428	0.869	0.653	4.378351516984082e-6
JPT2	4.5346622807425963e-10	0.4075954591083927	0.807	0.564	6.935765958395801e-6
SLC35F5	4.5350646593208385e-10	0.4117638454827667	0.642	0.363	6.936381396431223e-6
CUTA	4.89434653063167e-10	0.3844572065674179	0.898	0.707	7.48590301860114e-6
PGD	5.580596677285074e-10	0.28364329814169054	1	1	8.53552261790752e-6
ERGIC1	6.094629767269678e-10	0.38650389308102884	0.761	0.513	9.321736229038974e-6
CLU	6.553063043104693e-10	-0.4715487536776253	0.739	0.847	1.002290992442863e-5
ARTN	6.813858634050833e-10	0.3747717274714768	0.943	0.818	1.0421796780780749e-5
ARPC1B	7.576143219681104e-10	0.3405496597678006	1	0.987	1.1587711054502248e-5
ST6GALNAC2	8.371198616543941e-10	0.4546333053962588	0.773	0.545	1.2803748284003957e-5
NKX6-3	9.59256966154445e-10	-0.47021306754215386	0.767	0.882	1.4671835297332235e-5
COX15	1.101953333401382e-9	0.39088703647029116	0.545	0.268	1.685437623437414e-5
IGFL1	1.1214745360158701e-9	-0.371711114929201	0.17	0.427	1.7152953028362734e-5
SPSB3	1.3153768324442604e-9	0.3722171539117842	0.705	0.414	2.011868865223496e-5
CYCS	1.4764467296455644e-9	-0.3484800701912629	0.977	0.997	2.258225272992891e-5
RRM1	1.4795405338150864e-9	0.41930918129263395	0.767	0.519	2.2629572464701748e-5
RAPGEFL1	1.6183598229166604e-9	0.37735394316301174	0.977	0.885	2.475281349151032e-5
SCD	1.6600630303313466e-9	0.379801956283798	0.926	0.768	2.5390664048917947e-5
EPPK1	1.7701135561260528e-9	0.4018198082032286	0.733	0.484	2.7073886840947978e-5
MXRA8	2.03860355975767e-9	0.345646194611856	0.358	0.105	3.1180441446493566e-5
NCAPG2	2.4064786903358766e-9	0.4016012346037062	0.784	0.522	3.680709156868723e-5
LRRC59	2.4874950029371682e-9	-0.45253290747226993	0.835	0.895	3.8046236069923986e-5
PDHA1	2.586712322512484e-9	-0.4433204560887143	0.778	0.879	3.956376497282844e-5
TEF	2.7896289902250885e-9	0.414613447434056	0.574	0.315	4.2667375405492726e-5
SLC9A9	3.2382564739344847e-9	0.3652061084486422	0.614	0.331	4.952913276882794e-5
VRK2	3.3094032512594718e-9	0.3627207288957195	0.938	0.787	5.061732272801362e-5
PLAAT5	3.96663367150969e-9	0.40634583145045555	0.659	0.42	6.066966200574071e-5
FOPNL	4.246896326143179e-9	0.3677499330156666	0.75	0.51	6.495627930835992e-5
IVL	4.434787482786744e-9	-0.5882118419591408	0.335	0.538	6.783007454922326e-5
TSPAN14	4.565622660342933e-9	0.38207128554923486	0.824	0.586	6.983119858994516e-5
RNF168	4.671653537696825e-9	0.38773015328310834	0.943	0.822	7.145294085907294e-5
APOC1	4.875072597252836e-9	0.5251211905770286	0.528	0.28	7.456423537498213e-5
PRDX4	4.914911825569173e-9	-0.45640080144114425	0.648	0.768	7.517357637208051e-5
PBXIP1	5.007258085193313e-9	0.4038498186463856	0.733	0.487	7.658601241303173e-5
CD99	5.348094699653728e-9	-0.3503830175371805	0.938	0.987	8.179910843120376e-5
HCFC1R1	5.378169755115011e-9	0.38021027762366333	0.841	0.621	8.225910640448409e-5
PKP1	6.1550819640995285e-9	0.1971546595871425	1	1	9.414197864090229e-5
PLEKHA1	6.2117919883022545e-9	0.38141923648677145	0.812	0.611	9.500935846108299e-5
ARHGEF4	6.50471015623061e-9	0.39323033166019716	0.79	0.557	9.948954183954718e-5
FBXL8	6.554197899200814e-9	0.3505613587904127	0.386	0.14	1.0024645686827645e-4
SFRP4	7.2287868150470684e-9	0.31813069403497707	0.273	0.054	1.1056429433614491e-4
HKDC1	7.272683161022846e-9	0.405877499993368	0.636	0.382	1.1123568894784443e-4
FGFR2	7.467099064328569e-9	0.37240993093440444	0.903	0.739	1.1420928018890546e-4
PHF24	7.774422275370062e-9	0.3626661363147258	0.716	0.439	1.189097887017851e-4
PARL	8.24182852858271e-9	-0.22754662509363266	1	1	1.2605876734467255e-4
KRT75	8.587131277715405e-9	-0.2591382522938236	0.051	0.21	1.313401728926571e-4
COL5A1	8.614374654489243e-9	0.39812532464548694	0.574	0.309	1.3175686034041297e-4
SGPP2	8.726411006883053e-9	0.38442237274416	0.926	0.838	1.334704563502763e-4
LGALSL	1.0670868409186356e-8	-0.4102869041951591	0.892	0.959	1.632109323185053e-4
ADAM23	1.0699277825899961e-8	0.4071216825263677	0.938	0.815	1.636454543471399e-4
UBE2L6	1.1237379284132464e-8	0.3602801749980874	0.665	0.408	1.7187571615080605e-4
HIST2H2AB	1.2074903216939365e-8	0.4380417898713751	0.96	0.892	1.8468564470308757e-4
RUNX1	1.2369269919087128e-8	0.34976230308408807	0.784	0.557	1.891879834124376e-4
LY6D	1.251521944131407e-8	-0.46026675327184163	0.358	0.545	1.914202813548987e-4
LSM1	1.2678864330203321e-8	-0.32016975805331827	0.994	1	1.939232299304598e-4
UGT1A1	1.2853906987675567e-8	0.34676397493686917	0.784	0.529	1.9660050737649778e-4
PARP14	1.4525619383097525e-8	0.3767798537225676	0.716	0.471	2.2216934846447665e-4
ANXA11	1.4640705833625301e-8	0.2870166603036943	1	0.952	2.23929595725299e-4
COMMD9	1.479159538469913e-8	0.37371605798520136	0.585	0.338	2.262374514089732e-4
S100A16	1.4840925589367306e-8	-0.3198848198192201	0.977	1	2.2699195688937295e-4
C21orf91	1.4995415728366844e-8	0.3835544773119153	0.852	0.669	2.2935488356537088e-4
UBALD2	1.554462791032551e-8	0.3846985453573185	0.756	0.561	2.3775508388842868e-4
RAB3D	1.6402292047058802e-8	0.4003883761540561	0.75	0.541	2.508730568597644e-4
BAG3	1.6883538632191192e-8	0.39752872201481515	0.841	0.682	2.582337233793643e-4
ABCB6	1.7397982194073273e-8	0.38949226516953295	0.92	0.847	2.661021376583507e-4
ABTB1	1.858996609575205e-8	0.3816170295564966	0.557	0.318	2.843335314345276e-4
CKM	1.902886873956019e-8	0.4349486329035665	0.426	0.191	2.9104654737157313e-4
CENPP	1.9084217055502264e-8	0.3823825880997398	0.71	0.484	2.918930998639071e-4
ZNF385A	2.069092858447427e-8	0.3362503733665406	0.648	0.382	3.1646775269953396e-4
SKIL	2.154604958011989e-8	0.338133718682601	0.773	0.519	3.2954682832793376e-4
ITGB8	2.3676772908922274e-8	0.32397157262403775	0.994	0.949	3.621362416419662e-4
CERS6	2.5578371007353098e-8	0.359367122462677	0.682	0.42	3.9122118455746564e-4
UGT1A7	2.8179370650011892e-8	0.3628658903582682	0.739	0.516	4.310034740919319e-4
PNO1	2.846112438898445e-8	-0.3828115219649604	0.869	0.946	4.3531289752951716e-4
KRT23	2.9541908084425717e-8	-0.3750285771360159	0.148	0.325	4.5184348415129133e-4
KRT76	2.958098403077355e-8	-0.3084812304171066	0.074	0.245	4.5244115075068146e-4
CD68	2.9684708040655653e-8	0.3432436452697044	0.67	0.398	4.540276094818282e-4
PRRC2B	2.9833667453844664e-8	0.23593508441869204	1	1	4.5630594370655415e-4
MB	3.095041492865743e-8	0.3707394368504081	0.466	0.226	4.733865963338154e-4
ISLR	3.252424420344573e-8	0.29697488872465283	0.267	0.061	4.974583150917025e-4
ANAPC16	3.754876144204443e-8	0.40341761521568464	0.778	0.586	5.743083062560695e-4
PPP2R2B	3.870883575345661e-8	0.3176259148187599	0.307	0.086	5.920516428491188e-4
TRIT1	4.1582386696079704e-8	0.34786692942733755	0.608	0.36	6.36002604516539e-4
OSGIN1	4.268206073304339e-8	0.401497947643798	0.653	0.439	6.528221189118987e-4
CREBBP	4.617822188275113e-8	0.3558169892233622	0.545	0.303	7.062959036966785e-4
PITPNA	4.7080114356716966e-8	-0.33140236078054897	0.96	0.981	7.20090349085986e-4
FDPS	4.875800087474744e-8	0.35379922783323603	0.739	0.522	7.457536233792621e-4
APOL1	5.017793417336627e-8	0.35470727807410185	0.619	0.369	7.674715031816371e-4
SERPINE1	5.034859434947095e-8	0.40758295747243023	0.693	0.459	7.700817505751582e-4
IGLC1	5.628465148531787e-8	0.6578951175115411	0.881	0.771	8.608737444679369e-4
AEBP1	5.651342495905227e-8	0.3648399576812551	0.67	0.42	8.643728347487045e-4
MUC20	5.8408841579881716e-8	0.3594556992879321	0.574	0.341	8.933632319642909e-4
ABR	5.981376842788176e-8	0.3423594703693347	0.688	0.455	9.148515881044516e-4
EIF3H	6.295513282764383e-8	0.2913867304091853	0.943	0.761	9.628987565988125e-4
PKP4	6.57523364229218e-8	0.33928979822535554	0.83	0.618	0.0010056819855885888
MARCKSL1	7.252875864787745e-8	-0.44147714116723047	0.761	0.841	0.0011093273635192854
PSMB9	7.560968018683947e-8	0.3465950240054049	0.608	0.366	0.0011564500584577096
NME1	7.690828844380575e-8	-0.3311336345077871	0.972	0.981	0.001176312271748009
PKD1	8.243769657023762e-8	0.3978466955447617	0.619	0.401	0.0012608845690417845
PERP	8.30089729364919e-8	0.24252256985771847	1	1	0.0012696222410636436
PTPN14	8.862169320145944e-8	0.3170137207443758	0.489	0.245	0.0013554687975163222
DUSP3	9.089146012510299e-8	0.31392947008602656	0.801	0.573	0.0013901848826134502
SRSF6	9.43917548972014e-8	0.33522428254101044	0.415	0.188	0.0014437218911526953
TUBB2A	9.441892565714225e-8	-0.39765542105060747	0.636	0.768	0.0014441374679259908
CLTA	9.515377235311246e-8	0.30634106505167913	0.909	0.717	0.001455376948140855
TRAF7	9.707450044660862e-8	0.38413240817450434	0.864	0.669	0.0014847544843308788
WIPI1	1.041319958236226e-7	0.3598511207076719	0.67	0.449	0.0015926988761223078
ALAD	1.0872486055670083e-7	0.35780651673298824	0.619	0.401	0.0016629467422147393
SP140L	1.0918910778610922e-7	0.32575926070053135	0.477	0.239	0.0016700474035885404
ZDHHC12	1.1491379611282944e-7	0.30366588849463394	0.648	0.401	0.0017576065115457262
CXCL9	1.1749018045515225e-7	0.3726627051941667	0.312	0.099	0.0017970123100615536
SCN2A	1.1862178695241335e-7	0.26735080732438266	0.261	0.064	0.0018143202314371623
HIF1AN	1.2371030834732037e-7	0.3295062665354856	0.517	0.271	0.001892149166172265
STT3B	1.2787613118764135e-7	0.2984012236090452	0.795	0.567	0.0019558654265149746
FMC1	1.3128675696784279e-7	0.3701781396381822	0.523	0.306	0.0020080309478231555
ETFB	1.3359699181884212e-7	0.27128824506100324	0.994	0.971	0.00204336598986919
SNRPD1	1.3506595834719746e-7	-0.302994669373299	0.955	0.997	0.002065833832920385
LOXL4	1.3639757993042962e-7	0.289641310646517	0.295	0.092	0.002086200985035921
CCDC71L	1.404498147106953e-7	0.3163158199909458	0.636	0.376	0.0021481799160000844
AVPI1	1.4931219183918978e-7	0.30060015204829293	0.472	0.229	0.0022837299741804078
CCDC6	1.519016219445208e-7	0.3176065101940102	0.835	0.621	0.002323335307641446
PRR5L	1.5202175881626668e-7	0.29603031914629846	0.398	0.162	0.002325172801094799
VDAC1	1.546543939186454e-7	-0.29619779298069915	0.966	0.997	0.0023654389549856813
SRGAP2	1.6133181136205762e-7	0.33095790164603045	0.517	0.29	0.0024675700547826715
MFAP2	1.6454467014920384e-7	0.32704222658400467	0.432	0.207	0.002516710729932073
MXI1	1.7310279847777912e-7	0.37169014201884076	0.818	0.662	0.0026476073027176315
KIF1A	1.760274111823062e-7	0.2957674134433585	0.29	0.089	0.002692339254033373
NAMPT	1.772409757747644e-7	0.3820371697396674	0.875	0.736	0.0027109007244750212
HSPA8	1.791630550062855e-7	-0.22444556958606388	1	1	0.002740298926321137
PTPRF	1.7917320847585493e-7	0.24854320455699774	1	0.99	0.002740454223638201
TMEM208	1.797875421155147e-7	0.3070447615330184	0.636	0.379	0.0027498504566567973
SNAI2	1.8610140697272734e-7	0.3389239755084603	0.653	0.417	0.0028464210196478645
MANSC1	1.8619889948325137e-7	0.3231581519870248	0.483	0.239	0.00284791216759633
MCCC1	1.9269798598387845e-7	0.2728099149002987	0.994	0.968	0.0029473156956234207
NSUN3	1.9540733059969284e-7	0.3389887780808847	0.597	0.36	0.0029887551215223023
DMRT2	1.9736285398509364e-7	0.32413902398826877	0.494	0.258	0.0030186648517020074
FBLN2	2.023248409870551e-7	0.3180047439680336	0.455	0.217	0.0030945584428970076
BCAT2	2.1441858220191429e-7	0.3129956769472948	0.608	0.369	0.003279532214778279
ACPP	2.18409159566903e-7	0.3243199261879903	0.432	0.197	0.0033405680955757816
DYNLT3	2.2072075182314948e-7	-0.4267052557327953	0.784	0.841	0.0033759238991350714
LPAR1	2.2687132738747473e-7	0.315914532600415	0.648	0.411	0.003469996952391426
DCLK1	2.2825698172778748e-7	0.3200633065689763	0.392	0.172	0.0034911905355265093
FZR1	2.3565168086196034e-7	0.32146735611607913	0.653	0.408	0.0036042924587836836
PPP1R7	2.3921726330314215e-7	0.3116271741973169	0.653	0.424	0.0036588280422215594
APOD	2.3950891856551694e-7	0.2862248277705705	0.415	0.191	0.0036632889094595816
FADS2	2.3957923767634164e-7	0.31435696695288906	0.54	0.303	0.0036643644402596454
FLVCR2	2.4195161595233084e-7	0.34316460084966405	0.682	0.436	0.0037006499659909004
VCAN	2.489835092676166e-7	0.32061595742457155	0.54	0.287	0.0038082027742481956
THBS1	2.518192736318602e-7	0.3503813526713119	0.591	0.36	0.003851575790199302
HSP90AB1	2.521473053861084e-7	-0.14382424354579726	1	1	0.003856593035880528
ZNF142	2.5605514252357445e-7	0.32929820052437253	0.534	0.299	0.003916363404898071
TFCP2L1	2.58856216379491e-7	0.34875483443917377	0.75	0.57	0.003959205829524315
FOSL2	2.6084874236495886e-7	0.35519618913471596	0.818	0.662	0.003989681514472046
ZNF652	2.6155811826456536e-7	0.3517646559952357	0.523	0.283	0.0040005314188565275
PI3	2.833397382447151e-7	-0.717858190390064	0.665	0.745	0.004333681296452918
UBXN1	2.8716159256545335e-7	0.32223787444856145	0.682	0.459	0.004392136558288609
IFT80	3.100346441452964e-7	0.3539992959705587	0.585	0.347	0.004741979882202309
KRT20	3.14031231007805e-7	-0.3650501488435678	0.92	0.962	0.004803107678264378
EIF4EBP1	3.2146913946176343e-7	-0.3234427016566239	0.989	0.994	0.004916870488067672
FBXO32	3.22347601960313e-7	0.35502281954478354	0.545	0.325	0.004930306571982988
TNK1	3.2328364917195126e-7	0.2873964221237145	0.364	0.143	0.004944623414084994
EEF1G	3.239988251479533e-7	0.17566906724527254	1	1	0.004955562030637946
BCL6	3.3907050795074077e-7	0.30212773144520333	0.898	0.745	0.00518608341910658
DTYMK	3.406523534116641e-7	0.3283886522915209	0.619	0.392	0.0052102777454314025
TLK1	3.4065656576737195e-7	0.31148494567244334	0.795	0.602	0.005210342173411954
TRIQK	3.6165595444149555e-7	0.26474704727188525	0.295	0.092	0.005531527823182674
NDUFB5	3.622362769734055e-7	0.3390607608977841	0.534	0.312	0.005540403856308237
LSM8	3.7118919569291294e-7	0.2981166975333873	0.83	0.624	0.005677338748123103
AC015802.6	3.9044338098073e-7	0.34695140099489474	0.483	0.271	0.005971831512100265
PCBD1	3.994324017806733e-7	0.3587510863113426	0.494	0.287	0.006109318585235398
MET	4.075828696689849e-7	0.30626066444750166	0.795	0.573	0.006233979991587124
NT5C2	4.091662707128264e-7	0.2937595240878871	0.608	0.363	0.00625819811055268
DLG5	4.095893650434861e-7	0.34383968030466583	0.716	0.5	0.00626466933834012
FGFR3	4.1502907671130673e-7	0.3241157155527372	0.812	0.624	0.006347869728299436
EIF4B	4.22071328904553e-7	0.23175988087436572	1	0.997	0.006455580975595138
PNRC1	4.2931670429405515e-7	0.3354544664002047	0.778	0.58	0.006566398992177574
RHOD	4.318173290518823e-7	-0.3628814193393841	0.466	0.646	0.00660464604784854
S100A10	4.38608848534817e-7	-0.1969571290013321	1	1	0.006708522338340026
EIF3L	4.635958260279802e-7	0.3064572481519672	0.807	0.583	0.007090698159097957
RAB40B	4.679015856005351e-7	0.2919416486957456	0.443	0.207	0.007156554751760184
POF1B	5.15686438276532e-7	0.29350207087531865	0.909	0.707	0.007887424073439557
ZFP36	5.255996021711772e-7	0.3551961891347162	0.784	0.611	0.008039045915208156
FAM3D	5.313648947224686e-7	-0.19966962695732177	0.045	0.178	0.008127226064780158
ACAP3	5.326635228501325e-7	0.3867828813903176	0.71	0.554	0.008147088581992775
LHFPL6	5.421699702849831e-7	0.3028412556965955	0.301	0.108	0.008292489695508816
TTN	5.634826845984433e-7	0.3097276412818354	0.409	0.191	0.008618467660933191
RBM17	5.912531885757898e-7	-0.2997787292815044	0.949	0.975	0.009043217519266705
ZFAND4	5.971017426132791e-7	-0.19214285171686563	0.04	0.166	0.009132671153270103
RALB	6.212990709944128e-7	0.3423079798498774	0.955	0.876	0.0095027692908595425
JPT1	6.28426826154574e-7	-0.28124446442362494	0.994	0.987	0.00961178830603421
GAL3ST4	6.439712512555777e-7	0.2953145190617117	0.403	0.191	0.00984954028795406
VKORC1L1	6.519551741712918e-7	0.3078652554011174	0.733	0.516	0.009971654388949907
NUDT16	6.774536254976621e-7	0.28879428579266103	0.472	0.239	0.010361653201986742
ZNF462	6.864460491535957e-7	0.2995927068541532	0.614	0.376	0.010499192321804247
AARS	6.9682031467025e-7	0.29182753399994665	0.761	0.538	0.010657866712881475
TNNT3	7.282211462237564e-7	0.31839813217475293	0.375	0.172	0.011138142431492354
TNFSF10	7.33147063014706e-7	0.3108962886044573	0.784	0.583	0.011213484328809928
SLC2A1	7.36278501735772e-7	0.3125403136361131	0.835	0.646	0.011261379684048632
COL16A1	7.642961497059817e-7	0.30377609780990755	0.324	0.127	0.01168990960975299
SULF1	7.643079515837948e-7	0.3108776573179308	0.335	0.134	0.01169009011947414
SH2D3A	7.767284476518528e-7	0.29521408430648377	0.562	0.322	0.011880061606835088
SERPINF1	7.93505929404021e-7	0.32680115464077664	0.693	0.465	0.0121366731902345
MT1E	8.44288914026898e-7	0.29136532432665996	0.347	0.143	0.012913398940041405
RNF227	8.678982060388765e-7	0.3178530551293438	0.568	0.35	0.013274503061364617
HOOK2	8.803199901764379e-7	0.2870858069438268	0.722	0.478	0.013464494249748616
NSMCE4A	8.814807493090735e-7	0.2932037022784486	0.602	0.366	0.01348224806068228
ANK3	8.848236791224688e-7	0.3254509108859966	0.403	0.194	0.013533378172178161
DRAM2	8.873962721701682e-7	0.35810160399681756	0.614	0.43	0.013572725982842723
XXYLT1	8.909550750942577e-7	0.3129306741615936	0.631	0.411	0.013627157873566671
SMYD3	9.110738966076114e-7	0.3100980855105722	0.477	0.252	0.013934875248613416
RAB9A	9.530997754091684e-7	-0.3644485348296047	0.483	0.637	0.014577661064883231
AKR1C1	9.701060488756694e-7	-0.19989487453622745	1	1	0.014837772017553364
FBP1	9.732670026746683e-7	-0.2931581856260199	1	1	0.014886118805909052
WDFY2	1.0118012763122002e-6	0.3261754827664721	0.614	0.382	0.015475500521195102
HIST1H4C	1.0783258918281362e-6	0.28803809850165907	0.994	0.987	0.016492994515511342
MGME1	1.0915259384497772e-6	0.31361256968680895	0.761	0.586	0.016694889228589343
ATF7IP	1.1373737905445618e-6	0.2549490397755769	0.812	0.573	0.017396132126379072
GLRX3	1.141278056378098e-6	0.3375100422600693	0.597	0.395	0.017455847872303008
BMI1	1.1569248507584374e-6	-0.3732537323978944	0.733	0.803	0.0176951655923503
CDC42EP4	1.1707319780654287e-6	0.3288835734081721	0.824	0.643	0.01790634560451073
GBF1	1.1994310245522415e-6	0.32449939191179955	0.71	0.519	0.018345297520526535
PRSS21	1.2193283588890077e-6	0.33595650355905726	0.75	0.564	0.018649627249207372
ULK1	1.2344852729085872e-6	0.30626066444750166	0.665	0.459	0.01888145224913684
FDFT1	1.2391537319455934e-6	0.27747146572405545	0.761	0.551	0.01895285633010785
PIAS3	1.2676915541250615e-6	0.287501002376233	0.733	0.51	0.019389342320342815
MBNL1	1.2714580148432367e-6	0.2769214961985935	0.773	0.548	0.019446950337027306
PSME2	1.3039793414651535e-6	0.3477914079129646	0.739	0.538	0.01994436402770952
TSPAN18	1.3436556513762458e-6	0.28966853490332345	0.574	0.334	0.02055121318779968
TAP1	1.4201831144774446e-6	0.29913623001412026	0.869	0.713	0.021721700735932516
NCAPH	1.423350856223805e-6	0.30226911949908253	0.824	0.627	0.0217701513459431
MYH9	1.4460438889397923e-6	0.15186149969019702	1	1	0.022117241281334125
PCLAF	1.4548514032182978e-6	0.2854638095897152	0.727	0.506	0.022251952212223865
NDE1	1.5030362358644281e-6	0.299264122841728	0.733	0.49	0.02298893922754643
DIO2	1.5086179043315613e-6	0.2482651131998875	0.358	0.137	0.02307431084675123
CHTF8	1.5163420403491273e-6	0.29943062753394356	0.619	0.379	0.023192451507139902
BLCAP	1.5193843276101826e-6	0.2926084656722451	0.778	0.58	0.023238983290797745
UBA52	1.550259895622189e-6	0.14799684681299663	1	1	0.02371122510354138
NIBAN1	1.562505207120529e-6	0.2952863521518252	0.426	0.213	0.02389851714290849
NOBOX	1.5726292106519721e-6	0.3197117298544573	0.562	0.35	0.024053363776921913
GOLM1	1.5763334606220331e-6	0.3179134370447484	0.568	0.354	0.024110020280213997
SPP1	1.5922838965034199e-6	0.612170403268415	0.358	0.175	0.024353982197019806
MARF1	1.628358843792491e-6	0.27162910626539793	0.358	0.15	0.02490574851580615
GPC5	1.6805095479793143e-6	0.2546050700437477	0.205	0.045	0.025703393536343613
TTC14	1.692981847482553e-6	0.31879091601624476	0.716	0.516	0.025894157357245647
PLD2	1.694208190026179e-6	0.3106212275853423	0.688	0.481	0.025912914266450406
GCLC	1.7656322243974025e-6	0.2358427113705175	0.994	0.971	0.027005344872158273
ANKRD36C	1.7914679532357958e-6	0.32412474320171003	0.824	0.666	0.027400502344741496
KCNS3	1.8014688209793793e-6	0.2740733714875414	0.58	0.35	0.027553465616879606
PFKP	1.8024448431429142e-6	-0.3592103722533746	0.875	0.917	0.027568393875870872
MEGF6	1.8097553110288184e-6	0.2932953514250596	0.443	0.236	0.027680207482185776
WDR41	1.8732273925866006e-6	0.31410999356516145	0.659	0.449	0.028651012969612054
NIPSNAP2	1.9461871584776337e-6	0.3024228406586018	0.75	0.529	0.02976693258891541
IQGAP3	1.9535482160092636e-6	0.2963230441226276	0.403	0.204	0.029879519963861685
LIN7C	1.9999432616732347e-6	0.33003921131119707	0.699	0.494	0.030589132187292124
SCN9A	2.0089720125207455e-6	0.2809062476226003	0.557	0.328	0.030727226931504804
KLRG2	2.0095425917386314e-6	0.2964023254232653	0.938	0.882	0.030735953940642366
NUPR1	2.010529126421325e-6	0.3511555383839544	0.875	0.752	0.030751042988614162
KRT7	2.011240077332985e-6	0.3484707228358813	0.54	0.354	0.030761916982808005
METTL26	2.0561147123524937e-6	0.29347982748705737	0.58	0.35	0.03144827452543139
PMM1	2.09025766335733e-6	0.30467441355555014	0.625	0.404	0.03197049096105036
ALDH1B1	2.191745581071431e-6	0.33323640599320903	0.523	0.299	0.033522748662487535
CDC123	2.1948089636106254e-6	-0.3963141204826257	0.812	0.847	0.033569603098424515
CCDC190	2.221922767264125e-6	0.3137996498031521	0.892	0.761	0.03398430872530479
ASPN	2.2925395578079173e-6	0.204711970280805	0.17	0.025	0.035064392536672095
RFC4	2.3777682202995933e-6	0.3026283274929933	0.886	0.736	0.03636796492948228
HIST1H3H	2.4687631759811906e-6	0.29913623001412004	0.994	0.987	0.03775973277663231
ARHGEF19	2.525638189747575e-6	0.2558511787270517	0.415	0.201	0.03862963611218916
CCSER2	2.5613837462951527e-6	0.2796704074256556	0.409	0.194	0.039176364399584364
AHSA1	2.613402558208285e-6	-0.2887378661269393	0.972	0.981	0.039971992127795716
BAIAP2	2.6273824522527935e-6	0.29055872356839174	0.943	0.847	0.04018581460720648
NLRC5	2.6477504467320176e-6	0.270985189699971	0.489	0.264	0.04049734308276621
CNIH1	2.7119936216620516e-6	0.2895157606472307	0.642	0.42	0.04147994244332108
PHF19	2.740848907536127e-6	0.3094658329078497	0.648	0.446	0.04192128404076506
PEX16	2.7484177965511965e-6	0.28397542088771377	0.676	0.465	0.04203705019825055
EFCC1	2.8034094655768917e-6	-0.38850712762896333	0.778	0.844	0.04287814777599856
ATE1	2.811366896341788e-6	0.30503951416255703	0.534	0.325	0.04299985667954765
VEZF1	2.8322390945598315e-6	0.28958906180394717	0.602	0.379	0.04331909695129262
RAB3GAP1	2.8809962278395837e-6	0.28928962323066604	0.483	0.258	0.04406483730480643
MBD2	2.8926402568615227e-6	0.25589537961986575	0.932	0.777	0.04424293272869699
LAMB3	2.924659566961046e-6	0.3275206530652215	0.688	0.487	0.044732668076669195
CDK9	2.9478072328635217e-6	0.27658503675761004	0.585	0.36	0.04508671162664756
SCIN	2.985385885174848e-6	0.2557331058397173	0.699	0.465	0.0456614771137493
PCYT1A	3.035763853839549e-6	0.2779368642362935	0.778	0.576	0.0464320081444759
DIP2B	3.0976281086847466e-6	0.3037421388601753	0.67	0.481	0.0473782219223332
NFYC	3.1099132881181636e-6	0.2670112138287375	0.608	0.379	0.047566123741767316
BNIP3L	3.1296137761585396e-6	0.2971569846005824	0.767	0.589	0.04786744270634486
BMS1	3.149587248775276e-6	-0.36545917124527993	0.693	0.796	0.04817293697001784
TRMT44	3.2226295841511094e-6	0.27663826036396916	0.528	0.303	0.04929011948959122

## Sheet: S2.TN3_vs_TN1
gene	p_val	avg_log2FC	pct.1	pct.2	p_val_adj
AKR1C2	2.3856962673045248e-145	-0.8563335727989427	1	1	3.6489224408422705e-141
IGKC	2.3188723665751438e-110	-2.7921832161323485	0.98	1	3.5467152846766825e-106
KRT13	2.0259630493738448e-101	-1.8208888562538632	0.519	0.949	3.0987104840172955e-97
ACAD9	8.718503476497553e-101	1.0564454322880095	1	1	1.3334951067303008e-96
IGHG2	1.8525192866749074e-85	-2.2309444047212823	0.597	0.949	2.8334282489692707e-81
IGHG4	5.5776241163619844e-83	-2.4498327482201887	0.485	0.911	8.530976085975656e-79
HSPB1	3.2427083937508433e-78	-0.6162424358204008	1	1	4.959722488241915e-74
KRT5	4.246819566662229e-78	0.6198690170427961	1	1	6.495510527209879e-74
S100A8	4.4278180920941e-75	-1.600056400103067	0.271	0.844	6.772347771857925e-71
DBI	2.1702653830301398e-73	0.6272912127561643	1	1	3.319420903344599e-69
KRT15	6.760074224806763e-73	0.9602707510515156	1	1	1.0339533526841944e-68
S100A9	1.0572127203263757e-71	-1.4536509308924779	0.505	0.924	1.6170068557391918e-67
WASHC2C	2.1450109769708873e-71	-1.2597807645425425	0.624	0.939	3.280794289276972e-67
COL7A1	4.578612563914397e-65	1.0454992959287837	1	0.914	7.00298791650707e-61
GPNMB	7.9109013682928545e-59	0.9747289211607835	0.993	0.962	1.209972364280392e-54
GPC3	1.369970701201717e-57	0.8974045267000279	1	0.959	2.095370187488026e-53
TNFRSF21	1.0823160932702174e-56	-1.1226425078695093	0.447	0.882	1.6554024646567974e-52
EEF2	1.3027502774192601e-54	0.43489310790722513	1	1	1.9925565493127583e-50
ANXA1	9.610231618768494e-51	-0.6381571432849338	1	1	1.4698849260906411e-46
IGLC1	4.486002221272734e-50	-1.2911995811801371	0.298	0.771	6.861340397436647e-46
PROS1	7.610902566888868e-50	0.930681470449783	0.98	0.79	1.1640875476056524e-45
PKP1	5.270190864585845e-49	0.48592101867262016	1	1	8.060756927384049e-45
FBP1	6.527066772369819e-48	-0.8246621910868401	0.976	1	9.983148628339637e-44
PERP	2.4513291806411613e-47	0.5530924768320995	1	1	3.749307981790656e-43
DST	5.446183667541106e-47	0.6580527556380082	1	0.997	8.329937919504122e-43
PRKX	7.36011833078104e-47	0.7849382244232412	0.997	0.939	1.12573009869296e-42
NCOA4	9.856961262234169e-47	-0.9974132366079161	0.397	0.812	1.507622225058716e-42
SBSPON	3.916764197548657e-46	1.121204127212962	0.807	0.382	5.990690840150671e-42
EIF4B	3.9101006765850075e-43	0.6236486047399725	1	0.997	5.980498984836769e-39
PPP1R14C	5.743833031755739e-43	0.9076998589453839	0.681	0.185	8.785192622070403e-39
PABPC1	1.1094950378191566e-42	0.34453018485047515	1	1	1.6969726603444e-38
IGLV3-1	1.502068886373383e-42	-0.9870266183762175	0.105	0.602	2.2974143617080893e-38
S100A2	2.1837128504863674e-42	-0.8995909777962736	0.851	0.997	3.339988804818899e-38
THEM5	3.938132177696747e-42	0.9011199421990159	0.878	0.516	6.023373165787175e-38
S100A6	7.66827899760862e-42	-0.5203310137633856	1	1	1.1728632726842383e-37
EIF4A1	1.1409943854441281e-40	-0.43629777091459854	1	1	1.7451509125367938e-36
PFN1	3.4541651580242213e-40	-0.44653812231045054	1	1	5.2831456091980466e-36
SPRR3	7.519648334260546e-40	-1.4606825525800593	0.634	0.911	1.1501302127251505e-35
SPRR2A	8.976021672224886e-40	-1.4567777671919613	0.336	0.783	1.3728825147667963e-35
TIMM23	6.213892424506073e-39	-0.7911874461275893	0.166	0.64	9.504148463282039e-35
ITGB8	2.283772675667005e-38	0.6719414514036126	1	0.949	3.4930303074326845e-34
TKT	3.9843303437056705e-38	0.5373498081538588	1	0.997	6.094033260697823e-34
FTH1	1.2254787049272338e-37	0.4312003735599461	1	1	1.874369679186204e-33
UBA52	1.7860665826316364e-37	0.36341456165702724	1	1	2.731788838135088e-33
FN1	3.4397745179043494e-37	0.9097463679592204	0.932	0.631	5.261135125134702e-33
IGHG1	1.291563268878023e-36	-1.2701900847965242	0.644	0.869	1.9754460197489363e-32
AP2M1	1.3095388896894533e-36	0.49120802650913786	1	1	2.002939731780019e-32
HIST1H4C	1.4419891779605983e-36	0.679626401995884	1	0.987	2.205522447690735e-32
TOP2B	1.8119672936556493e-36	0.6759073551849781	0.99	0.917	2.7714039756463156e-32
ABCC5	3.04649174417122e-36	0.6921508139824519	0.997	0.965	4.659609122709881e-32
S100A11	2.7980363169395434e-35	-0.4524546898439201	1	1	4.2795965467590315e-31
NUPR1	2.213452235109589e-34	0.7661599934217751	0.956	0.752	3.3854751936001164e-30
SEMA6A	5.771425422258223e-34	0.7195307721422244	0.976	0.834	8.827395183343953e-30
IGHA1	6.973090091880637e-34	-0.8438612048998041	0.119	0.564	1.0665341295531434e-29
PTHLH	6.457389562984404e-33	-0.918218011341177	0.363	0.736	9.876577336584645e-29
BCAM	1.1163739748895219e-32	0.5945475092706856	0.997	1	1.7074939945935238e-28
KRT6B	1.3903825805421717e-32	-0.9081160721086969	0.698	0.914	2.1265901569392516e-28
MPPED1	2.51406715424941e-31	0.7183739388048055	0.864	0.535	3.845265712424473e-27
ARL13B	2.4174692560226485e-30	0.7196276769828776	0.902	0.615	3.697519227086641e-26
S100A10	5.973728165729536e-30	-0.4139653764887581	1	1	9.136817229483325e-26
SLC9A9	2.3835281128604155e-29	0.7237779323588437	0.712	0.331	3.6456062486200056e-25
DCUN1D1	2.5511814569583076e-29	0.4535152672956264	1	0.997	3.9020320384177316e-25
CTNNB1	6.577784345210494e-29	0.5523420115280282	0.997	0.99	1.006072115599945e-24
CXCL14	6.714253458250269e-29	0.57355313403189	1	1	1.0269450664393787e-24
AKR1C1	1.515045963940541e-28	-0.40096390115996927	1	1	2.3172628018470576e-24
SOX4	7.332169790794983e-28	-0.7941740807994511	0.969	0.978	1.1214553695020926e-23
MMP11	9.4195992652032e-28	0.6750121053635796	0.712	0.299	1.4407277076128295e-23
FTL	2.403362098463605e-27	0.3923291944233416	1	1	3.675942329600084e-23
FLII	2.507053669522501e-27	-0.5280797600139322	0.969	1	3.8345385875346656e-23
KLF5	6.312348715309826e-27	0.5048762914651475	1	0.987	9.654737360066378e-23
EEF1G	1.952191236134697e-26	0.36156500080070497	1	1	2.985876495668019e-22
TOMM7	5.670278384779388e-26	0.5885870995949356	0.99	0.908	8.672690789520074e-22
SMS	5.671320057879948e-26	-0.7276078727966864	0.858	0.946	8.67428402852738e-22
IL1RN	5.70755150831561e-26	-0.8997385907335165	0.536	0.822	8.729700031968725e-22
PPDPF	6.359715954645715e-26	0.4440302217268024	1	0.997	9.727185552630621e-22
PLXNB1	7.602689544140255e-26	0.6884953347272017	0.824	0.532	1.1628313657762521e-21
H1F0	8.688146116529375e-26	0.5180261596287656	1	0.93	1.328851948523168e-21
JPT1	8.724092021181891e-26	-0.5456286025891872	0.963	0.987	1.3343498746397702e-21
POSTN	1.0253490168831919e-25	0.6955734278458958	0.637	0.242	1.5682713213228421e-21
FAM43A	1.2764858002390165e-25	0.6480450577633099	0.946	0.717	1.9523850314655756e-21
KREMEN1	1.323909385583696e-25	0.5640594118158071	0.997	0.971	2.024919405250263e-21
NSUN3	2.0187094421631485e-25	0.5960739175834924	0.732	0.36	3.0876160917885356e-21
HDLBP	2.116342182251088e-25	0.5451590321467101	0.993	0.984	3.2369453677530394e-21
GLUL	4.168507754501823e-25	-0.5560020251436595	0.946	0.997	6.375732610510538e-21
LRRC59	1.5729707425774327e-24	-0.6743729522468247	0.746	0.895	2.4058587507721834e-20
BCL11A	1.9851407925533375e-24	0.4816933430564374	1	0.987	3.0362728422103295e-20
KRT20	2.8481804758472976e-24	-0.6447472217393873	0.854	0.962	4.3562920378084415e-20
IGFL1	1.06902580342795e-23	-0.5318881398199511	0.075	0.427	1.6350749663430495e-19
TXN	1.7000663005072745e-23	-0.3309807720858351	1	1	2.6002514066258765e-19
VWA5A	2.695183662905051e-22	0.6246071519263366	0.705	0.392	4.1222834124132756e-18
MYLK	3.4644435600331996e-22	0.580547421360087	0.949	0.761	5.2988664250707785e-18
IFI27	3.5583319381683605e-22	-0.5817360376227829	0.99	0.997	5.4424686994285074e-18
ACTB	6.8756580789234755e-22	0.23328201662309667	1	1	1.0516319031713456e-17
SLC5A7	7.157206290049417e-22	0.48023191523499165	0.329	0.025	1.0946947020630583e-17
FOXO3	8.684632495551776e-22	0.5507297694769793	0.956	0.78	1.3283145401946441e-17
HSPA5	2.7403094593527363e-21	-0.36325025091785834	1	1	4.19130331808001e-17
RBM3	3.686803772190436e-21	0.32778903737947696	1	1	5.638966369565272e-17
SPTSSA	4.43595352947729e-21	0.5282647373700247	0.986	0.86	6.784790923335515e-17
JUP	6.6796587239496215e-21	-0.38833041703474924	1	1	1.0216538018280947e-16
KRT4	9.592422472512914e-21	-0.5166596035724416	0.986	1	1.4671610171708502e-16
CLDN7	9.671596202329168e-21	-0.6149759718862287	0.759	0.911	1.4792706391462463e-16
GJA1	1.376306144047153e-20	0.5488634108196808	0.99	0.959	2.1050602473201204e-16
HIST2H2AB	1.579019768686631e-20	0.5270987985357141	0.98	0.892	2.415110736206202e-16
IFITM3	2.3681414291527892e-20	-0.5877672045379982	0.732	0.911	3.6220723158891913e-16
LAPTM5	2.6947077077690645e-20	-0.6469159895237826	0.62	0.828	4.1215554390327842e-16
PTPRF	3.501592846240789e-20	0.4161776880590713	1	0.99	5.355686258325287e-16
SGK1	3.7224513600329304e-20	-0.3926143202325907	1	1	5.693489355170367e-16
CXCL13	4.1521343162499943e-20	-0.5885637510454903	0.119	0.424	6.350689436704366e-16
UGDH	5.953609154846237e-20	0.5131000734978133	0.99	0.99	9.10604520233732e-16
JCHAIN	6.542742540331218e-20	-0.4479154165415634	0.054	0.344	1.0007124715436598e-15
H1FX	9.159098845665777e-20	0.376063011799312	1	1	1.4008841684445807e-15
TMEM158	1.7528746913338413e-19	0.5815477507818738	0.78	0.522	2.6810218403951104e-15
ATP12A	1.8565879209569212e-19	-0.52456370261699	0.031	0.303	2.839651225103611e-15
IP6K2	1.9350988818073344e-19	0.5279582278902628	0.729	0.401	2.9597337397243178e-15
PSMD11	2.3048521174702433e-19	-0.3917140084372339	0.99	1	3.5252713136707374e-15
KRT1	2.5616796808297445e-19	0.7591725530275781	0.729	0.465	3.918089071829095e-15
CYP26B1	3.443745181364866e-19	-0.6128006320893493	0.2	0.516	5.267208254897563e-15
LONRF1	4.776005050923272e-19	0.5399060811947108	0.722	0.417	7.304899725387145e-15
JTB	6.037889267691656e-19	0.40479219944301814	1	0.994	9.234951634934387e-15
ATP1A1	6.246899374431587e-19	0.48621632982170415	0.98	0.914	9.554632593193113e-15
CISD3	2.7299644801839844e-18	-0.5852529696399782	0.732	0.876	4.175480672441404e-14
TMEM44	3.113594458720546e-18	0.508058670452558	0.963	0.828	4.762242724613075e-14
PBX1	3.1779194944428616e-18	0.5065630069051157	0.956	0.815	4.860627866750357e-14
NRIP1	3.2441829444929112e-18	0.5849114508444365	0.688	0.392	4.961977813601908e-14
NME1	3.3923553289415073e-18	-0.47936775145410326	0.956	0.981	5.1886074756160355e-14
DLG5	3.985798742246446e-18	0.5604301377650424	0.766	0.5	6.096279176265938e-14
SOX2	4.038681693136474e-18	-0.5415238383703223	0.963	0.978	6.177163649652236e-14
COL2A1	4.28611908688011e-18	-0.3663286900173201	0.02	0.264	6.555619143383129e-14
MTSS1	5.087589284321817e-18	0.5144342761805196	0.722	0.43	7.781467810370219e-14
MYH9	5.244386514843411e-18	0.2889655014797494	1	1	8.021289174452997e-14
DEGS1	5.2767683313041364e-18	0.5536757845830973	0.786	0.535	8.070817162729676e-14
LUC7L3	5.7112279015870555e-18	-0.5726978234267184	0.736	0.876	8.735323075477401e-14
QRICH1	5.791132938225008e-18	0.4952215964197746	0.895	0.624	8.85753782901515e-14
LGALS4	6.377172354995943e-18	0.4878914886587458	0.6	0.28	9.753885116966295e-14
SPRR2D	6.613851729652163e-18	-0.8041690885711317	0.339	0.694	1.0115886220502984e-13
OAZ1	7.155403058115993e-18	0.2660540117504464	1	1	1.0944188977388412e-13
ATP11B	7.787277050928221e-18	0.3873436478539385	1	1	1.1910640249394715e-13
PTGES3	7.848927592417947e-18	-0.4117628538154201	0.99	1	1.200493475260325e-13
COL1A1	9.75713937046952e-18	0.5014818666243053	0.99	0.911	1.492354466713313e-13
QARS	1.008105319919748e-17	0.5311763327899279	0.868	0.64	1.5418970868172547e-13
STOM	1.1019287720845185e-17	-0.5319623413496183	0.546	0.803	1.685400056903271e-13
STT3B	1.2100025564860773e-17	0.5407707538139419	0.807	0.567	1.8506989101454552e-13
FGFBP2	1.2683777416514052e-17	0.5544531812422469	0.82	0.605	1.9399837558558243e-13
HMGA1	2.4079318569495397e-17	-0.4114690118807207	0.98	1	3.682931775204321e-13
CLUH	2.4829883823604636e-17	-0.5765966936724405	0.654	0.822	3.7977307308203293e-13
MMP3	3.066245392461583e-17	-0.5941745274518093	0.153	0.443	4.689822327769991e-13
EIF4A2	3.6284689366512104e-17	0.3421682329970337	1	0.997	5.549743238608026e-13
PPL	3.6650265958976716e-17	0.4530536425327014	0.98	0.92	5.605658178425489e-13
UQCRC1	3.7788362690797854e-17	0.470708822236809	0.969	0.92	5.779730073557532e-13
TACC2	5.141630822105807e-17	0.48867160427539247	0.892	0.662	7.864124342410831e-13
NUCKS1	5.1937144246900054e-17	0.41344534466234695	0.993	0.978	7.943786212563364e-13
IVL	1.005869759297199e-16	-0.6971201965393807	0.224	0.538	1.5384777968450658e-12
ZDHHC3	1.4146204855911187e-16	0.46585194063816693	0.969	0.885	2.163662032711616e-12
XXYLT1	1.4451239992915974e-16	0.5088082693603362	0.692	0.411	2.2103171569164983e-12
ALDH1L1	1.6989942795923707e-16	0.5072582029628947	0.702	0.427	2.598611750636531e-12
FGFR2	1.8359227702644088e-16	0.4839795937435505	0.929	0.739	2.8080438771194133e-12
GSN	2.4932092657087337e-16	-0.3127160252313179	1	1	3.813363571901508e-12
SESN3	2.5469120204163704e-16	0.4813710349474596	0.783	0.519	3.895501935226838e-12
CLDN4	2.680443043058425e-16	-0.5912105781012615	0.563	0.796	4.0997376343578615e-12
CBR1	2.8872474684568733e-16	0.494577745131487	0.942	0.825	4.4160450030047876e-12
SYNGR2	2.9070546229700856e-16	-0.45247762975833616	0.949	0.984	4.446340045832746e-12
ITGB1	3.3542814830393663e-16	-0.46482910327996363	0.841	0.965	5.1303735283087104e-12
NSMF	4.229938840244685e-16	-0.5672119853558448	0.725	0.863	6.469691456154246e-12
TSPAN14	4.2339032981716044e-16	0.5307432935263471	0.82	0.586	6.475755094553469e-12
RHOA	4.929595736131651e-16	0.359428072447908	1	0.987	7.53981667841336e-12
KIAA1324	6.567295726542193e-16	0.527113410251266	0.715	0.471	1.0044678813746284e-11
TFRC	7.370735036226882e-16	0.46843172786995524	0.922	0.736	1.1273539237909017e-11
ADD3	9.283908521034999e-16	0.4955956549439695	0.814	0.592	1.4199738082923031e-11
COX7A2L	1.0871149842936424e-15	0.46201838202938106	0.766	0.5	1.662742368477126e-11
TXNDC17	1.1348409557509017e-15	-0.5315853800040685	0.478	0.732	1.735739241821004e-11
DRAM2	1.761375543868073e-15	0.46418907273926846	0.695	0.43	2.6940238943462178e-11
MCCC1	1.8844844510350062e-15	0.36282658317970773	1	0.968	2.882318967858042e-11
HTR7	2.0985580433999675e-15	0.47967269949419766	0.814	0.567	3.2097445273802505e-11
ZDHHC19	3.384738253384645e-15	-0.30684054792616117	0.017	0.223	5.1769571585518146e-11
IER3	3.4568342877899957e-15	-0.5106311298256634	0.342	0.608	5.2872280431747986e-11
KRT23	3.5373060460263433e-15	-0.46167656660480083	0.075	0.325	5.410309597397292e-11
RAB7A	3.941227176073767e-15	0.35754136224297905	0.997	1	6.028106965804826e-11
LAMB3	4.059283028354754e-15	0.4648295817955206	0.759	0.487	6.208673391868597e-11
PITPNA	4.29945469024476e-15	-0.4070574771165414	0.919	0.981	6.576015948729361e-11
CKB	4.768430465588598e-15	-0.5071255801802739	0.756	0.892	7.293314397117761e-11
PLSCR1	7.369204183846976e-15	-0.5047944075926967	0.814	0.895	1.127119779919395e-10
WNT2B	7.957615007573983e-15	0.4922035119525412	0.854	0.646	1.2171172154084407e-10
AKR1C3	8.191842605574508e-15	0.42258852077417086	0.976	0.892	1.252942326522621e-10
MUC4	9.207791798051183e-15	0.4636588292299093	0.908	0.777	1.4083317555119286e-10
RNF213	1.0009026840273971e-14	-0.504417744845572	0.739	0.876	1.5308806552199039e-10
UBP1	1.0797859986822702e-14	0.4882132853568708	0.881	0.71	1.6515326849845324e-10
IGKV4-1	1.1554934169698176e-14	-0.379954353854349	0.047	0.264	1.767327181255336e-10
DLG1	1.1899394248347649e-14	0.49275150956898894	0.824	0.634	1.8200123502847728e-10
RNASE1	1.2761916920924431e-14	-0.2969910089655343	1	1	1.9519351930553916e-10
BRK1	1.3619631890545764e-14	0.40395352844496424	0.98	0.917	2.0831226976589745e-10
MZB1	1.4774780389044303e-14	-0.36412628854337875	0.017	0.223	2.2598026605043262e-10
LSM1	1.6245591843339285e-14	-0.3627428166318385	0.99	1	2.4847632724387436e-10
CYP4F11	1.6532917811579e-14	0.4986205084200366	0.753	0.481	2.528709779281008e-10
CCN2	1.911354546508944e-14	-0.5320803976607373	0.536	0.764	2.92341677888543e-10
COX7C	2.0352205040540676e-14	0.36130026123601144	0.997	0.975	3.1128697609506966e-10
SIAH2	2.2381791803688134e-14	0.4491306979472518	0.915	0.745	3.4232950563741e-10
ADAM9	2.344116098377991e-14	-0.5014320894622739	0.763	0.889	3.585325572469137e-10
IFT57	2.4294750773499265e-14	0.4852669179269783	0.742	0.497	3.715882130806713e-10
HNRNPF	2.4790122059076715e-14	-0.4230298840735054	0.908	0.971	3.791649168935784e-10
MYO19	2.789138003828597e-14	-0.48706503425604775	0.573	0.78	4.265986576855839e-10
STAR	3.051402075560337e-14	0.4504518473444213	0.6	0.318	4.667119474569536e-10
NOP53	3.7413059734129717e-14	0.44518788373766327	0.969	0.955	5.72232748633514e-10
PDGFRA	4.666015904928513e-14	0.4180693132566673	0.885	0.659	7.136671326588161e-10
TACC1	5.2271481717369476e-14	0.3903291362250223	0.983	0.892	7.994923128671661e-10
CHST2	5.99303139251125e-14	-0.5104139896189206	0.383	0.611	9.166341514845957e-10
UGT1A6	6.000510634505268e-14	0.4931286396132122	0.8	0.608	9.177781015475807e-10
FXR1	6.225643652908236e-14	0.475852603604616	0.902	0.78	9.522121967123147e-10
AQP3	7.677434973196066e-14	-0.5253598062643717	0.519	0.739	1.1742636791503384e-9
PHACTR3	8.374515640445406e-14	0.47669827733449166	0.841	0.631	1.2808821672061249e-9
MAOA	8.933489198718192e-14	0.4532313842868314	0.719	0.439	1.3663771729439474e-9
INTS6	9.156701220485538e-14	0.427999717254128	0.814	0.541	1.400517451673263e-9
FKBP9	9.36863902077966e-14	0.44301768491583227	0.942	0.838	1.432933338228249e-9
KRT10	9.580417149667658e-14	-0.4816217711667199	0.912	0.987	1.4653248030416682e-9
NDUFA1	1.110699205618767e-13	0.44786223522831703	0.908	0.742	1.6988144349939042e-9
SELENOK	1.296995663655607e-13	0.44077313908344584	0.831	0.576	1.983754867561251e-9
MPP4	1.316729200514035e-13	0.3609813406963386	0.285	0.064	2.0139373121862164e-9
PSMC5	1.4428336081842733e-13	-0.37226062636609347	0.993	0.984	2.206814003717846e-9
LRRC4	1.4945459971826853e-13	-0.47674922938113284	0.742	0.879	2.2859081026909172e-9
CEACAM5	1.9433418232425698e-13	-0.4812638345668815	0.153	0.408	2.9723413186495104e-9
CHGB	2.001698648939503e-13	0.3500658189133026	0.217	0.016	3.06159808355297e-9
DBNL	2.160333534767881e-13	0.44796184773444725	0.78	0.554	3.304230141427474e-9
APOL1	3.2482351973629977e-13	0.5112656788503916	0.61	0.369	4.968175734366705e-9
BNIP3L	3.2744277938112597e-13	0.44145908384097776	0.797	0.589	5.008237310634322e-9
CTDSPL	3.367880441568389e-13	0.40119786077654296	0.512	0.242	5.151173135378851e-9
COL1A2	3.3778821265658654e-13	0.3356520651397652	0.997	0.968	5.166470712582491e-9
CEP63	4.514810284139372e-13	0.4359770188245623	0.624	0.366	6.905402329591169e-9
FGF13	4.674410305651279e-13	0.47533976052721505	0.569	0.328	7.1495105624936316e-9
PPP1R7	4.720778842517142e-13	0.4526196840271316	0.664	0.424	7.220431239629968e-9
STAT3	5.305531145421573e-13	-0.3729653621508575	0.956	0.987	8.114809886922297e-9
MTUS1	5.481473758916661e-13	0.43194772280035765	0.81	0.573	8.383914114263034e-9
PHLDA2	6.759735164654532e-13	-0.3636683628004801	0.088	0.309	1.0339014934339107e-8
ALDH3A1	7.420086546095979e-13	-0.40084224840084826	0.973	0.99	1.13490223722538e-8
LAMB2	7.454316207371309e-13	0.45321546972252424	0.708	0.452	1.1401376639174417e-8
PLAAT3	1.0533652831699848e-12	0.3763091926633746	0.99	0.936	1.611122200608492e-8
VIM	1.2710866635704853e-12	-0.4505187767202794	0.742	0.889	1.944127051931057e-8
NDRG1	1.2931313654174086e-12	0.4550102314521255	0.62	0.382	1.9778444234059264e-8
GNAI2	1.31280929821536e-12	0.42203136419370857	0.858	0.675	2.007941821620393e-8
CLCA2	1.443230187235201e-12	0.4217195812641321	0.902	0.729	2.20742057137624e-8
SLC4A8	1.5269556223300469e-12	0.4247208300599761	0.888	0.729	2.3354786243538067e-8
SET	1.5532372255134542e-12	-0.31099250700544356	1	1	2.3756763364228283e-8
NFE2L2	1.73332100838365e-12	0.35864353581811814	0.993	0.981	2.6511144823227928e-8
GPX2	1.8181653798706592e-12	0.2689189852572147	1	1	2.7808839485121732e-8
UGT1A7	1.873348496854226e-12	0.4349610175306251	0.736	0.516	2.8652865259385386e-8
TGM4	1.940483097129347e-12	0.3360508133167749	0.356	0.108	2.967968897059336e-8
GABARAP	2.0823471927215008e-12	-0.313180605890544	1	1	3.1849500312675354e-8
ARHGDIA	2.4011766789268317e-12	-0.3176303941853251	1	1	3.672599730418589e-8
ADAM23	2.723884550405085e-12	0.36242187505555346	0.966	0.815	4.166181419844578e-8
KRT75	2.957539419560144e-12	-0.2877317249784565	0.027	0.21	4.5235565422172404e-8
ANKRD36C	3.0110371056972973e-12	0.42827951185888624	0.851	0.666	4.6053812531640166e-8
LAMP1	3.4722810428921695e-12	0.37545182350467177	0.966	0.898	5.310853855103573e-8
ATP5PD	3.5145267707194596e-12	-0.32623363777650205	0.98	0.997	5.3754686958154134e-8
ALDH1A1	3.82721501740244e-12	-0.2779346714797839	1	1	5.853725369117032e-8
PI3	4.3429925631326814e-12	-0.8162478994712514	0.61	0.745	6.642607125311436e-8
PRKAR2A	4.5917780973323984e-12	0.41147051195525663	0.78	0.548	7.023124599869903e-8
CD74	4.774934265263852e-12	-0.3906411333666773	0.949	0.987	7.303261958721062e-8
SPINT2	5.4361272412066805e-12	0.317666821335	1	0.994	8.314556615425618e-8
ANXA3	5.982873805802655e-12	-0.37760252079984247	0.163	0.398	9.150805485975161e-8
CORO1A	8.170442156885053e-12	-0.45274344183479326	0.319	0.538	1.249669127895569e-7
DIPK1C	9.471194849604196e-12	0.26744585551587075	0.197	0.022	1.4486192522469617e-7
HIST1H2AG	9.770073014099415e-12	0.3630680990488395	0.99	0.936	1.4943326675065055e-7
CAVIN1	1.0306367905598935e-11	-0.4123773853495456	0.929	0.975	1.576358971161357e-7
FAM178B	1.305039463974756e-11	0.2732307027870025	0.217	0.035	1.9960578601493892e-7
NET1	1.3871791524094097e-11	-0.35616639449070986	0.939	0.984	2.1216905136101923e-7
ACSS1	1.5436479550500553e-11	0.3853243474764252	0.932	0.796	2.3610095472490596e-7
CDC42BPG	1.6120826582252327e-11	0.44172504292383774	0.736	0.529	2.465680425755493e-7
CDK6	1.6589792699552448e-11	-0.4543253621500143	0.746	0.863	2.537408793396547e-7
IGHM	1.746823581849923e-11	-0.28664158298693765	0.034	0.207	2.6717666684394574e-7
IFI6	1.9151148612298086e-11	-0.49600792083027034	0.4	0.58	2.9291681802509923e-7
ZNF148	2.02390702731526e-11	0.40121650614931503	0.79	0.592	3.09556579827869e-7
RABL6	2.1652975482726207e-11	-0.4044413049560551	0.702	0.857	3.3118226000829735e-7
SMARCC1	2.8384424654659266e-11	0.36891879085515167	0.932	0.825	4.3413977509301346e-7
CDC42EP1	2.9228531399714116e-11	-0.41691038407745973	0.495	0.72	4.4705038775862743e-7
TXNDC5	3.029214348511451e-11	-0.43286996400172484	0.627	0.793	4.633183346048264e-7
ZFAND4	3.083334946392251e-11	-0.22898054141470942	0.014	0.166	4.7159608005069475e-7
ISG15	3.123062726915625e-11	-0.48697507665409256	0.478	0.65	4.776724440817449e-7
RASD1	3.1583267175883344e-11	-0.30036410766759797	0.095	0.303	4.830660714551357e-7
GPC4	3.453874899218168e-11	-0.31944545585322415	0.098	0.303	5.282701658354188e-7
EIF2A	3.4960700149255615e-11	0.397693473523538	0.898	0.713	5.347239087828646e-7
ITM2B	3.672635689292691e-11	0.26979768857037767	1	1	5.61729628677317e-7
FOXD1	3.718321999765444e-11	0.36385753547942046	0.403	0.175	5.687173498641246e-7
ACPP	3.818401684978873e-11	0.34129164291646763	0.447	0.197	5.840245377175185e-7
UGT1A4	3.9282476162950393e-11	0.40880345173464194	0.858	0.707	6.008254729123263e-7
MT2A	4.088129966667913e-11	-0.36141964604620913	0.871	0.952	6.252794784018573e-7
GPC1	4.122299222758625e-11	0.3500003586207492	0.98	0.965	6.305056661209317e-7
GSTA4	4.342724352977339e-11	0.3422610411816811	0.98	0.914	6.64219689787884e-7
IFITM2	4.606088590224205e-11	-0.4546184233356598	0.6	0.758	7.045012498747922e-7
SMC4	4.731926875731321e-11	0.3878595255686178	0.749	0.538	7.237482156431056e-7
ABLIM1	5.4962014069032425e-11	0.3571195237113738	0.976	0.911	8.406440051858509e-7
PLEKHA1	6.040010512407467e-11	0.4176989034884362	0.786	0.611	9.238196078727221e-7
KLRG2	6.37695333019848e-11	0.4125378606864598	0.939	0.882	9.753550118538575e-7
NEDD4L	6.494284208454273e-11	0.35001770742843363	0.814	0.596	9.93300769683081e-7
GSTM3	6.650015994230263e-11	0.23352004679581873	1	1	1.0171199463175187e-6
SRM	6.990209218767549e-11	-0.4351926844927385	0.461	0.672	1.0691525000104966e-6
DUS1L	7.5639969825968e-11	-0.4336195711419538	0.61	0.78	1.1569133384881806e-6
WDR11	8.141745429484592e-11	0.39929243989867025	0.776	0.58	1.2452799634396683e-6
DEFB1	8.198936095202994e-11	-0.33916951017735353	0.108	0.306	1.2540272757612979e-6
CDC42EP5	9.122409215302561e-11	-0.3838815836899889	0.346	0.596	1.3952724894805267e-6
TACR1	9.270362675510219e-11	-0.23187849024493895	0.027	0.191	1.417901971219288e-6
COL4A1	9.344753561355064e-11	-0.4527204600179867	0.492	0.678	1.429280057209257e-6
DYNC1LI1	9.876263152503701e-11	0.3786191025833548	0.508	0.277	1.510574449175441e-6
MSMB	9.935224117193649e-11	-0.3095578540668144	0.102	0.309	1.5195925287247686e-6
RRM1	1.0409551889265668e-10	0.40843610024597865	0.729	0.519	1.5921409614631839e-6
MAPK8IP3	1.1004700730079408e-10	0.37251798443744344	0.607	0.357	1.6831689766656454e-6
VANGL2	1.1354367302142224e-10	0.3802463414587425	0.742	0.529	1.7366504788626533e-6
NDUFAF3	1.259011643212748e-10	0.36845923636313316	0.858	0.697	1.925658308293898e-6
DCLK1	1.372029484247537e-10	0.3283774979118451	0.397	0.172	2.098519096156608e-6
TSR1	1.4362204609085534e-10	-0.3990693423698901	0.397	0.624	2.1966991949596323e-6
GPS1	1.5158107305621967e-10	-0.3966108224669289	0.712	0.847	2.31843251239488e-6
DPY19L1	1.5304590917497237e-10	0.373624536581862	0.868	0.675	2.340837180831202e-6
PEA15	1.6509346823399614e-10	-0.38911823205613594	0.79	0.908	2.525104596638971e-6
TRIM16	1.6936316285596885e-10	-0.42681537969532446	0.664	0.806	2.5904095758820437e-6
ANXA7	1.7388660437292622e-10	0.38523284429725724	0.881	0.736	2.6595956138839064e-6
SLC38A11	1.7944751953374977e-10	0.39828583446016597	0.627	0.411	2.744649811268703e-6
RIT1	1.9412015719866193e-10	0.430605102587851	0.776	0.615	2.9690678043535344e-6
RHOD	1.986601221641647e-10	-0.3864853913546903	0.417	0.646	3.0385065685008988e-6
NME2	1.9945872247509558e-10	-0.26048411143249517	1	1	3.050721160256587e-6
NCAPD2	2.08030466953094e-10	0.38444174984140655	0.892	0.755	3.1818259920475728e-6
ITGB5	2.108297734758565e-10	0.36702595055309306	0.908	0.799	3.2246413853132253e-6
VDAC1	2.3751109095417903e-10	-0.30175399625818944	0.983	0.997	3.6327321361441685e-6
ZBTB7C	2.421720079191956e-10	0.33334518968405247	0.949	0.857	3.7040208611240965e-6
PI4KA	2.4293651977652464e-10	0.4143525067176893	0.766	0.58	3.7157140699819445e-6
TTC14	2.779023619258807e-10	0.3594535353519446	0.736	0.516	4.250516625656345e-6
VAT1	2.8172478165791234e-10	-0.416172724198987	0.82	0.898	4.30898053545777e-6
CNTN1	2.8448579293008257e-10	0.39817190000475555	0.695	0.478	4.351210202865613e-6
BMP7	2.930229306352863e-10	0.34975214977846947	0.749	0.51	4.481785724066704e-6
TRIM28	3.309675546530631e-10	-0.3280699189678997	0.932	0.987	5.0621487484186e-6
SOGA1	3.3466222627942475e-10	0.3516563062123599	0.841	0.627	5.118658750943802e-6
NUMA1	3.3904173432580936e-10	0.3290998848819464	0.966	0.85	5.185643326513254e-6
HIST1H1B	3.481115772518302e-10	0.281941775701128	1	0.997	5.324366574066743e-6
NSMCE4A	3.4906083138274645e-10	0.3618856942253772	0.6	0.366	5.338885415999107e-6
SETD5	4.027238567316894e-10	0.37227757570952824	0.736	0.516	6.15966138871119e-6
KRTAP3-1	4.0623849510915444e-10	-0.29022247647574373	0.068	0.239	6.213417782694517e-6
CLASP1	4.152524687352572e-10	0.35513183912507595	0.858	0.678	6.351286509305759e-6
RDH10	4.165789355887706e-10	0.4067599902587664	0.708	0.532	6.371574819830246e-6
HMGB1	4.2413242018604594e-10	0.3164153004288206	0.993	0.978	6.487105366745572e-6
NRARP	4.2644875864182875e-10	-0.44104602409999694	0.614	0.755	6.52253376342677e-6
DCTN1	4.325895868830842e-10	0.3165718810153164	0.997	0.99	6.616457731376772e-6
H3F3B	4.457429928943123e-10	-0.400697554461082	0.82	0.908	6.817639076318507e-6
WDR82	4.807769790914705e-10	0.33258355837717857	0.942	0.841	7.353483895204041e-6
TRIT1	4.893996257051746e-10	0.36513491981906065	0.583	0.36	7.485367275160646e-6
BAG3	5.56397127490914e-10	0.3608851311513146	0.844	0.682	8.51009406497353e-6
KLK10	5.987310519641708e-10	-0.4932555782159589	0.746	0.869	9.157591439791994e-6
DCTPP1	6.035538341690366e-10	-0.39476278681116783	0.678	0.831	9.231355893615414e-6
SNRPD1	6.099039322016669e-10	-0.2988712420156152	0.98	0.997	9.328480643024495e-6
GAS1	6.211495532380218e-10	-0.3024804952268507	0.092	0.271	9.500482416775544e-6
GPR160	6.391193893892673e-10	0.37034907864402933	0.553	0.315	9.775331060708843e-6
FKBP1A	6.849804891389676e-10	0.3071595260962212	1	0.981	1.047677658138051e-5
HLA-C	7.013536252199532e-10	-0.4509695484911358	0.603	0.755	1.0727203697739183e-5
ABHD12B	7.098320274427585e-10	-0.298756353063241	0.115	0.318	1.0856880859736991e-5
CEACAM1	7.129965174091343e-10	-0.3092696608894898	0.088	0.268	1.090528173377271e-5
HIST1H2BG	7.235613617779708e-10	0.3732652931958411	0.932	0.857	1.1066871028394064e-5
MARCKSL1	7.736937353143982e-10	-0.4200080870648417	0.695	0.841	1.183364568163372e-5
CBX3	7.866347555806316e-10	0.348712806071769	0.773	0.557	1.203157858660576e-5
PGD	8.004453610886603e-10	0.2268741953165847	1	1	1.2242811797851059e-5
CHCHD2	8.033973359734974e-10	0.24296708522590382	1	1	1.2287962253714643e-5
PBRM1	8.081518005687302e-10	0.35492888929653343	0.681	0.462	1.2360681789698728e-5
SMARCE1	8.816867547845667e-10	-0.3023289920520451	0.932	0.99	1.3485398914429949e-5
NXN	8.822851192057323e-10	-0.3902793548881398	0.475	0.666	1.3494550898251675e-5
STARD7	9.854381739691701e-10	0.3459868355359048	0.929	0.815	1.5072276870858457e-5
BNIPL	1.012586344128905e-9	0.33054144182512896	0.532	0.293	1.54875081334516e-5
GPI	1.020171017266886e-9	0.3141208549318293	0.986	0.971	1.560351570909702e-5
SERPINB2	1.0205412171185047e-9	-0.3249878946364205	0.112	0.309	1.560917791582753e-5
CITED4	1.025680607308572e-9	0.38703134239955506	0.624	0.424	1.568778488878461e-5
ZWINT	1.0863069240438053e-9	0.3933962737880602	0.702	0.519	1.6615064403250002e-5
PLXNA1	1.1008497996928498e-9	0.3764394071422481	0.8	0.653	1.6837497686302138e-5
PDLIM4	1.139213993403954e-9	0.3744390505316031	0.925	0.818	1.7424278029113476e-5
MET	1.1588760037193368e-9	0.35665062549640947	0.78	0.573	1.7725008476887256e-5
CCNL1	1.199575250376123e-9	0.35353004388242537	0.722	0.516	1.83475034545028e-5
JPT2	1.2142419371954767e-9	0.36470532220659313	0.749	0.564	1.8571830429404816e-5
PDCL3	1.2387226623951779e-9	0.370471414768889	0.888	0.745	1.8946263121334245e-5
SMC1A	1.2877785018640282e-9	0.32934055055223954	0.766	0.538	1.969657218601031e-5
PTPA	1.364065975762794e-9	-0.4298466552587682	0.525	0.669	2.0863389099291937e-5
NISCH	1.4579546625265587e-9	0.3419512681415938	0.62	0.404	2.2299416563343716e-5
SMYD3	1.486231691441914e-9	0.3307889707858644	0.485	0.252	2.2731913720604075e-5
COX5B	1.7500351301035333e-9	0.22230667826695116	1	1	2.6766787314933542e-5
EIF2S3	1.8795145245791632e-9	0.31961857792292414	0.946	0.834	2.8747174653438302e-5
RAB3D	1.8951390953670092e-9	0.3559436646154579	0.749	0.541	2.8986152463638407e-5
F3	1.896528666459364e-9	-0.2684458224284696	0.997	1	2.9007405953495976e-5
ARHGEF19	1.9536128312187247e-9	0.31244202597887144	0.41	0.201	2.9880508253490396e-5
FRAT2	2.0594501854290663e-9	0.3511117681446121	0.78	0.586	3.149929058613757e-5
SPARC	2.126035887622677e-9	0.3899690785960259	0.969	0.917	3.2517718901188844e-5
MYO1C	2.2392851620055143e-9	-0.37683990227769915	0.688	0.828	3.424986655287434e-5
RIPOR2	2.2499207882088413e-9	-0.2130194629936231	0.041	0.197	3.4412538455654225e-5
MDK	2.2713796527965876e-9	-0.39019930744646714	0.668	0.806	3.4740751789523805e-5
SEMA3F	2.3501519823759364e-9	0.336158094952679	0.725	0.506	3.594557457043995e-5
KRTDAP	2.5058369047941063e-9	0.7200016371450215	0.959	0.933	3.8326775458825854e-5
UBN2	2.5163982435684184e-9	0.345306659884498	0.536	0.318	3.848831113537896e-5
GBF1	2.5570876620750266e-9	0.3999506155141914	0.671	0.519	3.9110655791437535e-5
HNRNPA3	2.7452400292468916e-9	0.17391952982102765	1	1	4.198844624733121e-5
SREBF2	2.8104840448687857e-9	0.3556625545779937	0.715	0.513	4.298635346626808e-5
MKI67	2.8374587783383147e-9	0.3655672345728277	0.698	0.503	4.3398932014684525e-5
PARP4	2.84044586739574e-9	0.34994625398495816	0.702	0.5	4.3444619541817845e-5
NTMT1	2.8849758402607573e-9	-0.37764684390898395	0.539	0.72	4.4125705476788284e-5
ARHGEF26	2.9564690044151736e-9	0.3405930662930202	0.59	0.357	4.521919342253008e-5
ACAP3	2.9969748646081165e-9	0.37505113053142836	0.722	0.554	4.583873055418114e-5
TPM2	3.037857039055975e-9	-0.33382719168521335	0.922	0.971	4.6464023412361135e-5
SDCBP	3.0533205601120197e-9	-0.37888909973924934	0.885	0.927	4.670053796691334e-5
FAM83D	3.069693231793727e-9	0.3751881971830813	0.892	0.793	4.6950957980285054e-5
USP12	3.3015397646983957e-9	0.2931801238182382	0.39	0.178	5.049705070106196e-5
UGT1A9	3.480339478922288e-9	0.35252601586826	0.515	0.318	5.323179233011639e-5
PRXL2A	3.5224593535722916e-9	0.3345731958441793	0.942	0.876	5.38760158128882e-5
NRCAM	4.058388505178419e-9	-0.40206411765506145	0.671	0.777	6.207305218670392e-5
SEC61A1	4.178995431447581e-9	0.3515897637958869	0.868	0.742	6.391773512399075e-5
CAST	4.530187129640408e-9	-0.29823708235884405	0.878	0.959	6.928921214785005e-5
PNO1	4.626808130995859e-9	-0.3264547936350797	0.864	0.946	7.076703036358165e-5
KCNE3	4.841699600407137e-9	-0.3291395379068881	0.159	0.347	7.405379538822717e-5
OSBPL2	5.040635828193416e-9	0.3337926718674572	0.688	0.471	7.70965249922183e-5
CAV1	5.219677675784755e-9	-0.35622695649300495	0.651	0.818	7.983497005112784e-5
PPP1R9B	5.39894467523444e-9	-0.3599539406800065	0.658	0.806	8.257685880771075e-5
BIK	5.783913874195569e-9	-0.2907721792985077	0.251	0.478	8.846496270582123e-5
SCD	5.869649677192079e-9	0.3456753291616308	0.902	0.768	8.977629181265285e-5
HSPA1A	5.871056529877017e-9	-0.32053472438348196	0.966	0.981	8.979780962446897e-5
PDCD4	5.886472259853096e-9	0.3733381612068797	0.753	0.573	9.00335932144531e-5
ANXA11	6.146008394861486e-9	0.3160922106377573	0.976	0.952	9.400319839940643e-5
SPSB3	6.208188718756067e-9	0.3671591956879403	0.631	0.414	9.495424645337405e-5
DTYMK	6.276576581835192e-9	0.3373388986370299	0.607	0.392	9.600023881916926e-5
RAF1	6.287849673840319e-9	0.3486855465787003	0.525	0.318	9.617266076138768e-5
GOLGB1	6.307231988607098e-9	0.3564972060568068	0.851	0.726	9.646911326574555e-5
NOTCH2	6.5518011932679766e-9	0.4008761089331335	0.698	0.564	1.002097992510337e-4
CAPNS2	6.644665387896089e-9	0.2916834658120739	0.247	0.083	1.0163015710787067e-4
PKD1	7.114707014400998e-9	0.32103975727046785	0.617	0.401	1.0881944378526326e-4
BOP1	7.155802622319213e-9	-0.3710575433324055	0.881	0.943	1.0944800110837236e-4
PTGR1	7.190589802141987e-9	-0.3432997729133622	0.881	0.949	1.0998007102376169e-4
TYMP	7.293669705741658e-9	-0.3356776189670304	0.346	0.576	1.1155667814931866e-4
STAG2	7.338679741696499e-9	0.3680343519421885	0.722	0.551	1.1224510664924795e-4
CDC123	7.352292422278008e-9	-0.40769048396666974	0.742	0.847	1.1245331259874213e-4
BAG1	7.555521954277462e-9	-0.290740558238749	0.986	0.99	1.1556170829067379e-4
PDIA4	7.56689152498689e-9	-0.2962626853384762	0.976	0.994	1.1573560587467449e-4
PCBD1	8.072405519744626e-9	0.31738784858367347	0.488	0.287	1.2346744242449406e-4
TRIM59	8.165849307312015e-9	0.3108678904807608	0.427	0.223	1.2489666515533727e-4
FCGRT	8.644727741043458e-9	-0.4058672844657025	0.678	0.796	1.3222111079925968e-4
IRF7	8.924206325671142e-9	-0.2957101021141745	0.136	0.309	1.3649573575114012e-4
LRRN3	9.172022008782411e-9	-0.1640214029998073	0.003	0.111	1.40286076624327e-4
BCL6	9.197803362394691e-9	0.3504392892206536	0.871	0.745	1.406804024278268e-4
IDH2	1.0252520324832116e-8	0.3731708822534334	0.881	0.771	1.568122983683072e-4
TENT5C	1.0340814582743611e-8	-0.20771217911418677	0.02	0.146	1.5816275904306353e-4
ISL1	1.0469992511802557e-8	-0.3704537201535209	0.203	0.382	1.601385354680201e-4
TRIQK	1.07693901390611e-8	0.25904772199189063	0.271	0.092	1.6471782217693953e-4
DUSP1	1.0997593583533231e-8	-0.4081385747178021	0.61	0.748	1.6820819386014076e-4
PTDSS1	1.1580024167858893e-8	0.32495463729242036	0.888	0.752	1.7711646964740175e-4
TBC1D5	1.159831179343416e-8	0.3040395849831742	0.342	0.156	1.773961788805755e-4
KCTD1	1.168408154387579e-8	0.3552320200799197	0.864	0.748	1.787080272135802e-4
UQCRB	1.2593682481551224e-8	0.249910922740038	0.997	0.994	1.9262037355532598e-4
THOC7	1.3001736895390968e-8	0.3159090028132052	0.932	0.834	1.9886156581500484e-4
SELENOP	1.3246366643202913e-8	0.35492888929653343	0.664	0.459	2.0260317780778855e-4
RAB5B	1.3514192925815713e-8	0.31685003869924033	0.929	0.812	2.0669958080035133e-4
ALYREF	1.3858026166110764e-8	-0.31726998147558394	0.895	0.955	2.1195851021066413e-4
RHCG	1.4007081527025583e-8	-0.36441803946495843	0.234	0.459	2.1423831195585628e-4
NPC2	1.422388079262651e-8	0.36654422796395236	0.817	0.691	2.1755425672322247e-4
FOSL1	1.4228210473726889e-8	-0.33772138454420897	0.349	0.548	2.1762047919565277e-4
PELP1	1.4398691052673451e-8	-0.3210334973477982	0.78	0.904	2.2022797965064045e-4
KPNA1	1.4779455974348121e-8	0.3294613118559562	0.79	0.624	2.2605177912765452e-4
ARID5B	1.522644285944304e-8	0.375002975069476	0.715	0.548	2.3288844353518132e-4
SPPL2A	1.566571638617879e-8	0.30255645186843305	0.685	0.465	2.3960713212660458e-4
P4HB	1.6279727199345813e-8	-0.30105758358880474	0.932	0.965	2.489984275139942e-4
HIST1H2BH	1.7127362183157426e-8	0.3313926045324993	0.939	0.863	2.6196300459139284e-4
ASCL1	1.727800966744228e-8	-0.2159161954889508	0.047	0.191	2.6426715786352964e-4
BEX4	1.740542291319052e-8	0.3100152885843312	0.505	0.299	2.66215943457249e-4
TRA2A	1.7713707350842282e-8	0.31012964362633055	0.925	0.793	2.7093115393113273e-4
PKP4	1.9187259240152507e-8	0.320198469613306	0.797	0.618	2.934691300781326e-4
ETV1	1.953187267972057e-8	-0.3763347746366407	0.342	0.519	2.987399926363261e-4
INSYN1	1.989228966206776e-8	0.3037836651616931	0.383	0.188	3.0425257038132634e-4
HLA-E	2.0071986477301886e-8	-0.34779286071027826	0.847	0.914	3.0700103317033236e-4
NXPE3	2.0181080538835813e-8	0.3342025447176821	0.478	0.287	3.086696268414938e-4
HIST1H3A	2.1532900508856578e-8	0.37402334816857996	0.708	0.538	3.293457132829614e-4
PLAAT2	2.2914348667843727e-8	0.2978066796104747	0.339	0.156	3.504749628746698e-4
CBFA2T2	2.2929408820740446e-8	0.3535859047379809	0.583	0.385	3.507053079132251e-4
NDUFB5	2.348708385462486e-8	0.30049318311090695	0.522	0.312	3.5923494755648726e-4
PPM1G	2.3842884795013894e-8	-0.2713969201915485	0.983	0.987	3.646769229397375e-4
LAYN	2.405694682121453e-8	-0.3133999203612088	0.234	0.427	3.6795100163047623e-4
ZBTB38	2.4384688040191594e-8	0.33976965719533614	0.644	0.449	3.7296380357473044e-4
SP140L	2.4465478214507747e-8	0.30417440999527096	0.434	0.239	3.7419948929089597e-4
SMAD3	2.57366568519357e-8	0.335276524895709	0.861	0.745	3.9364216655035655e-4
FARSA	2.6605089272925415e-8	-0.3422658860682559	0.685	0.831	4.0692484042939423e-4
CAMSAP3	2.6864450019402378e-8	0.3185267884398485	0.654	0.465	4.108917630467594e-4
MAP4	2.9386261242048413e-8	0.32108206897216995	0.719	0.516	4.494628656971305e-4
POF1B	3.0251324744842844e-8	0.3557174673210164	0.861	0.707	4.626940119723713e-4
MYCL	3.0517696314914215e-8	0.33785119000659514	0.753	0.589	0.00046676816513661294
WDR66	3.1594076554729556e-8	0.34748130424684137	0.505	0.322	4.8323140090458853e-4
C1R	3.181363906100499e-8	-0.40973251550488865	0.495	0.637	4.8658960943807135e-4
JAKMIP3	3.3209267092221757e-8	0.28220982455945615	0.359	0.175	5.079357401755318e-4
EHD4	3.4076485457984136e-8	-0.338002477824749	0.414	0.615	5.211998450798674e-4
WSB1	3.709469498479883e-8	-0.39911114901432054	0.373	0.535	5.673633597924981e-4
IGHJ6	3.713472555236274e-8	-0.17136470552320868	0.007	0.111	5.679756273233881e-4
PGK1	3.753895695990978e-8	0.28968111290092624	0.858	0.685	5.741583467018201e-4
XBP1	3.785988470838736e-8	-0.297414468815687	0.942	0.978	5.790669366147846e-4
CAPN1	3.8031212843515404e-8	0.22767355871430217	1	0.997	5.816874004415681e-4
GM2A	4.0216044503749375e-8	0.35008597903181427	0.702	0.532	6.151044006848467e-4
MLST8	4.0249128890258084e-8	0.30994471699302	0.468	0.28	6.156104263764974e-4
CD207	4.118837269644852e-8	0.2711376511624196	0.183	0.038	6.299761603921801e-4
GLYR1	4.484662723989356e-8	0.2909852347142521	0.803	0.592	6.85929163634172e-4
POLD2	4.532310455608399e-8	0.30409403925121037	0.973	0.933	6.932168841853046e-4
CXCL9	4.6261395594395944e-8	0.2790834290324404	0.268	0.099	7.075680456162859e-4
ITGAX	4.651835391329189e-8	-0.32023436466578564	0.241	0.433	7.114982231037995e-4
TMEM132A	4.8051072355452825e-8	0.3297200174107071	0.617	0.43	7.34941151676651e-4
YWHAG	4.873579122655627e-8	-0.26145100001993926	0.963	0.984	7.454139268101782e-4
DSC2	4.8868625667213605e-8	-0.38429909057783673	0.678	0.809	7.474456295800321e-4
IL34	5.219044068437142e-8	0.31578546905324184	0.502	0.303	7.982527902674609e-4
ANAPC16	5.412133529629151e-8	0.35030845230633567	0.746	0.586	8.277858233567786e-4
BMS1	5.417330862985322e-8	-0.3593525975649876	0.675	0.796	8.28580755493605e-4
PPP2R2B	5.7323375989817225e-8	0.24079763490184888	0.254	0.086	8.767610357642545e-4
LDB1	5.798638570968178e-8	0.31468049817487076	0.702	0.535	8.869017694295828e-4
TRIM47	6.671246345929906e-8	-0.30455014724410234	0.275	0.471	0.0010203671286099791
SAMD12	6.806423185633523e-8	0.29920976936783583	0.668	0.465	0.0010410424262426474
HMGA2	6.839794652509059e-8	0.3434869671298866	0.831	0.707	0.0010461465921012606
CD164	6.869748623601906e-8	0.3195314507651905	0.814	0.656	0.0010507280519799116
PNCK	7.000573024796907e-8	0.2963414986901187	0.763	0.57	0.0010707376441426869
ALDH9A1	7.065632865548426e-8	0.29301744190423895	0.586	0.373	0.0010806885467856318
KIAA1143	7.092834210414338e-8	0.3558880833529201	0.637	0.475	0.001084848992482873
CST1	7.200410570191734e-8	0.29776213067376084	0.363	0.169	0.0011013027967108258
TLCD1	7.209286404330303e-8	-0.2605286950016845	0.163	0.35	0.0011026603555423199
GALNT2	7.289323458599483e-8	0.3360998308453387	0.841	0.742	0.001114902022992791
BCAR1	7.551565962956771e-8	0.3066246993835572	0.488	0.296	0.0011550120140342381
B3GNT5	7.611919037460565e-8	0.2778173516884481	0.953	0.834	0.0011642430167795935
SERP1	8.036167425185173e-8	0.278468192681673	0.966	0.892	0.0012291318076820723
MYB	8.368434048498122e-8	-0.3084265032644635	0.688	0.838	0.0012799519877177879
PALM2-AKAP2	8.374368970541016e-8	-0.2632247271122835	0.136	0.325	0.0012808597340442484
H2AFV	8.504045492573285e-8	0.3300159933075997	0.851	0.723	0.0013006937580890838
MAP6D1	8.662378166629509e-8	-0.3642092044341392	0.539	0.666	0.0013249107405859835
P2RY1	8.775861834466726e-8	0.32344777609996334	0.678	0.513	0.0013422680675816859
TMEM9	9.166313100533127e-8	0.30401209057105716	0.756	0.551	0.0014019875887265418
PPP1R16B	9.22346635761431e-8	-0.19945701255256132	0.037	0.162	0.0014107291793971088
NBEAL2	9.242463646229586e-8	0.3374145542103334	0.675	0.513	0.0014136348146908152
CLDN5	1.0395928086121362e-7	-0.3183635043251684	0.264	0.433	0.0015900572007722623
ATP1B1	1.0503459865462425e-7	0.23819005845507446	1	0.978	0.0016065041864224779
TSPAN7	1.0572248024861434e-7	0.29975450807009074	0.78	0.57	0.0016170253354025564
OR7A5	1.0773286132224915e-7	0.2617746001309461	0.292	0.127	0.0016477741139238008
ARL6IP4	1.0942952919150915e-7	0.2625168006471892	0.98	0.93	0.0016737246489841324
UBE2C	1.1253776832908868e-7	0.29475974841831754	0.881	0.736	0.0017212651665934112
HK1	1.1891018947916584e-7	0.3279415846138187	0.888	0.78	0.0018187313480838416
THEMIS2	1.2162195789819745e-7	-0.22919606919161903	0.092	0.245	0.00186020784605293
UGT1A1	1.2375865501124657e-7	0.32451485827944637	0.725	0.529	0.0018928886283970162
UBC	1.237640786154326e-7	0.095805517629441	1	1	0.0018929715824230417
FNIP2	1.2597637821093758e-7	0.3354606425816008	0.515	0.328	0.0019268087047362903
CACNG4	1.2726618598481268e-7	-0.2130194629936231	0.044	0.169	0.00194653631463771
NR3C1	1.2984475475760815e-7	0.2608315678211828	0.353	0.172	0.0019859755240176167
IGF2BP1	1.2995879035530775e-7	-0.356372953433011	0.559	0.72	0.001987719698484432
IVNS1ABP	1.3235035996398215e-7	0.31379197932981495	0.854	0.729	0.002024298755649107
AQP9	1.3469995554826656e-7	-0.20540627888374788	0.041	0.172	0.0020602358201107372
MYC	1.3473088576122724e-7	-0.2175638933099835	1	1	0.0020607088977179708
COMMD6	1.4168771587746845e-7	0.3176014236667908	0.766	0.608	0.0021671136143458797
DUT	1.450116516202937e-7	0.29662085214378475	0.878	0.748	0.0022179532115323922
SLPI	1.6336081729434268e-7	-0.4867040828032001	0.359	0.519	0.002498603700516971
GTF2F1	1.7382551054172287e-7	-0.32758968982470016	0.563	0.717	0.0026586611837356514
FTSJ3	1.8941698516481962e-7	-0.3428035697967813	0.502	0.662	0.002897132788095916
COL10A1	1.8986318669985425e-7	0.15220608070499284	0.119	0.013	0.0029039574405742706
HIST1H2BO	1.946641968789686e-7	0.31525801122277985	0.963	0.93	0.002977388891263825
DCN	1.9490981130328194e-7	-0.43724755536747417	0.597	0.697	0.0029811455638836973
LITAF	1.9865342342280232e-7	-0.33108809417283847	0.308	0.494	0.0030384041112517615
DSG2	2.0003380512916446e-7	0.3166265102439497	0.675	0.494	0.0030595170494505703
SEPTIN2	2.0380922377258345e-7	0.2675184448586898	0.993	0.943	0.003117262077601664
DAPL1	2.044619674293625e-7	0.2990686982591573	0.525	0.338	0.0031272457918320993
HECTD1	2.0521539269643882e-7	0.3132023395885051	0.878	0.764	0.0031387694312920316
ATP5F1B	2.0871618503256424e-7	0.19320894402556554	1	1	0.00319231405007307
BSG	2.0960996287671007e-7	0.23800392602147769	0.993	0.962	0.0032059843821992807
HACD3	2.1210351559152182e-7	0.31438872043277233	0.661	0.484	0.0032441232709723264
CXCR4	2.2035461386928296e-7	-0.24805523440155633	0.115	0.287	0.0033703238191306827
SLC12A6	2.2290089284928041e-7	0.30081670085924395	0.769	0.583	0.003409269156129744
TCF25	2.2617103938525534e-7	0.30538726844492103	0.881	0.771	0.0034592860473974803
DNAJC7	2.2627369911392966e-7	-0.29088422893087995	0.827	0.911	0.003460856227947554
VWA8	2.3064344282686456e-7	0.28908301054736674	0.637	0.446	0.0035276914580368935
RBBP7	2.3420277410436324e-7	0.31837498173261236	0.759	0.608	0.003582131429926236
CCDC6	2.3602229941318428e-7	0.3207688125762107	0.763	0.621	0.0036099610695246535
CCL19	2.407135447224751e-7	-0.20864618400722218	0.051	0.191	0.0036817136665302564
MAPK13	2.559827430307198e-7	0.2823920721923332	0.956	0.898	0.003915256054654859
NANS	2.5836550993539036e-7	-0.3170311708080774	0.481	0.656	0.003951700474461795
ACLY	2.5882446348249583e-7	-0.3187356853240815	0.881	0.911	0.003958720168964773
KRT16	2.616776373918884e-7	-0.2705467606791103	1	1	0.0040023594639089334
COL16A1	2.6927923152114364e-7	0.2613210317922523	0.285	0.127	0.004118625846115892
STX7	2.7334361277444155e-7	0.3315069319377629	0.59	0.414	0.004180790557385084
WASF2	2.748804875641924e-7	0.28894143391400906	0.915	0.799	0.004204297057294323
LARGE2	2.836184587481677e-7	-0.3318546141246872	0.515	0.685	0.004337944326553225
DAB2IP	2.8742778989941214e-7	-0.2589903358621801	0.22	0.408	0.004396208046511509
RAB5A	2.884867765534855e-7	0.3113029062664032	0.895	0.812	0.00441240524738556
IMPDH2	2.960931278249904e-7	0.3001139969379498	0.776	0.621	0.004528744390083228
SLC25A16	3.076787406263852e-7	0.2678884769486984	0.437	0.239	0.004705946337880562
RBM15B	3.0867486155510233e-7	0.2844131998111188	0.885	0.755	0.00472118200748529
P4HTM	3.0966107228385435e-7	0.27188792762823655	0.414	0.223	0.004736266100581552
GOLGA4	3.098150067670222e-7	0.3398647214442435	0.729	0.624	0.004738620528501604
ABCC1	3.2293808595109703e-7	0.2864910508638112	0.973	0.92	0.004939338024622029
CCAR1	3.2990753381458737e-7	0.3033437776701202	0.797	0.624	0.005045935729694114
KIF21A	3.3719828494102893e-7	0.2870864517019769	0.871	0.742	0.005157447768173037
ACAA1	3.406499690332263e-7	0.2993384387046911	0.569	0.376	0.005210241276363196
HMGN3	3.4213832149256333e-7	0.29091404709127056	0.912	0.796	0.0052330056272287566
MZT1	3.442888959768715e-7	0.30742176848719627	0.783	0.64	0.00526589866396625
BCAT1	3.4551296325394236e-7	-0.262110691664354	0.132	0.296	0.0052846207729690484
HIST1H3D	3.528626881676443e-7	0.31856208515002393	0.973	0.949	0.00539703481552412
TYSND1	3.5768641232924047e-7	0.3151769937001102	0.647	0.468	0.005470813676575733
PLA2G4F	3.659566715959904e-7	0.30114034990563754	0.576	0.379	0.0055973072920606735
NT5DC2	3.6681190775175585e-7	0.2859380969265273	0.837	0.697	0.005610388129063106
USF2	3.7127839918184685e-7	0.25004548884100375	0.986	0.987	0.005678703115486347
TMPRSS11E	3.747717518127363e-7	-0.2150265720082961	0.047	0.172	0.0057321339439758015
OAS1	3.77884773982755e-7	-0.24038999010045653	0.129	0.293	0.005779747618066238
CD163	3.8186458917636034e-7	-0.27429065292865135	0.203	0.369	0.0058406188914524315
FGF14	3.8616685048037195e-7	0.20187820638049384	0.203	0.067	0.005906421978097289
PPP2R3A	3.9227306865235885e-7	0.3196978419816707	0.624	0.452	0.005999816585037829
WIPI2	3.955325474395695e-7	0.29065480620279804	0.759	0.599	0.006049670313088216
DPY30	3.9724556025223585e-7	0.2811174494104647	0.712	0.529	0.006075870844057947
KRT40	3.980908586382262e-7	-0.15355427124246895	0.014	0.111	0.0060887996828716704
DISC1	4.0904772937075415e-7	0.30227022092157996	0.671	0.481	0.006256385020725685
NDE1	4.1150398762593147e-7	0.27017037319062454	0.705	0.49	0.006293953490738622
SRSF1	4.3114560409343486e-7	-0.31170100134019263	0.925	0.952	0.006594372014609086
CERS3	4.3925373666002344e-7	0.2830980643967269	0.519	0.338	0.006718385902215058
TENM4	4.4239677444812266e-7	0.22284848719032152	0.308	0.127	0.006766458665184036
NFKBIA	4.519023804945268e-7	0.2565178646444979	0.969	0.924	0.006911846909663788
CTSD	4.775533583377578e-7	-0.24304628110024407	0.993	0.997	0.007304178615776005
BLOC1S2	4.783910616492047e-7	0.29012744009133606	0.739	0.551	0.007316991287924586
TCHH	4.95034479160907e-7	0.31802036078147833	0.729	0.573	0.007571552358766072
ANK3	5.019891934823339e-7	0.30001191127248455	0.359	0.194	0.007677924714312297
CD99L2	5.094284908616388e-7	0.300365708911875	0.624	0.459	0.007791708767728766
PPIF	5.098253146876427e-7	0.30857467982246145	0.725	0.564	0.007797778188147496
CNBP	5.249332293085995e-7	0.16895895203230582	1	1	0.008028853742275029
KLF8	5.380007181600677e-7	0.26889768510635204	0.4	0.226	0.008228720984258234
SLC26A6	5.486836935149636e-7	0.3119453156827306	0.441	0.29	0.008392117092311368
NAPRT	5.540030509540163e-7	0.26766899787473664	0.864	0.697	0.00847347666434168
HKDC1	5.553478900077348e-7	0.27276871830078864	0.576	0.382	0.008494045977668303
C1QB	5.588430095848324e-7	-0.3537581333260791	0.627	0.755	0.008547503831600013
GHRH	5.610870055528915e-7	0.30078382079449684	0.468	0.293	0.008581825749931476
CORO1B	5.642215737864461e-7	0.3192632918348852	0.749	0.596	0.008629768971063692
PRCP	5.66858593037163e-7	0.276561635056519	0.512	0.318	0.008670102180503408
D2HGDH	5.699141885937096e-7	0.2930545528261329	0.614	0.439	0.008716837514540788
WDR45B	5.758259110852785e-7	-0.3208225523796746	0.617	0.777	0.008807257310049334
ISG20	5.789826867361303e-7	-0.3505229867435581	0.329	0.484	0.008855540193629113
COL5A1	5.858608415015419e-7	0.2916834658120739	0.502	0.309	0.008960741570766083
ALDH8A1	5.884262258753097e-7	0.2731719084663126	0.407	0.232	0.008999979124762861
RHOBTB3	6.108761528299082e-7	0.27247264597218557	0.854	0.701	0.009343350757533446
EFNA1	6.196348388191618e-7	0.28900365469626776	0.786	0.646	0.009477314859739079
LSM12	6.211478907060744e-7	-0.3521040225630383	0.712	0.796	0.009500456988349408
KLHL24	6.417119681335812e-7	0.2701233613141425	0.993	0.975	0.009814984552603124
DLGAP4	6.43698657725198e-7	0.2923187544258825	0.793	0.659	0.009845370969906904
EIF4H	6.557259085541811e-7	-0.18137146833621376	1	1	0.0100293277713362
SH3PXD2A	6.635163363694546e-7	0.29229232635746416	0.749	0.576	0.01014848236477081
LYVE1	6.705345131306489e-7	-0.18072044997097553	0.047	0.172	0.010255825378333276
AIP	6.730943001567365e-7	0.2633336181746504	0.719	0.506	0.010294977320897285
ICK	6.800131418314503e-7	0.26838684590093576	0.885	0.739	0.010400801004312031
CACNA2D3	7.219567004074834e-7	0.2836656495586919	0.685	0.516	0.011042327732732459
SEMA4D	7.220146546209997e-7	-0.3084997718478518	0.481	0.643	0.01104321414242819
MRAP2	7.226707461321198e-7	0.2665026490822336	0.39	0.22	0.011053249062090773
COPG1	7.30196653642616e-7	0.2279844918402989	0.997	0.987	0.011168357817463812
EFTUD2	7.316741885006913e-7	-0.3416666357830509	0.685	0.78	0.011190956713118073
HS3ST6	7.492615241931637e-7	-0.19986809534231778	0.081	0.217	0.011459955012534438
EHF	7.585731080421253e-7	-0.24895200360388042	0.129	0.277	0.011602375687504307
FASN	7.623716127890037e-7	-0.2728758621171301	0.814	0.911	0.011660473817607812
TGM1	7.642599133322828e-7	-0.27429065292865135	0.18	0.354	0.011689355374417265
CD24	7.654614714564453e-7	-0.2614227658589543	0.163	0.322	0.011707733205926331
TMEM54	7.656744148458382e-7	0.30009772884626473	0.81	0.685	0.011710990175067095
EXOSC7	7.748460512281032e-7	0.29913313802450703	0.915	0.828	0.011851270353533838
ACAP2	7.816858320141294e-7	0.3109190710808851	0.8	0.675	0.011955884800656109
LMNA	7.872223124930598e-7	-0.15090941108009925	1	1	0.01204056526958135
NFE2L1	7.880868093043213e-7	-0.29550113013603974	0.908	0.949	0.012053787748309595
ANKRD13B	8.157776483987131e-7	-0.3030360672843111	0.403	0.57	0.012477319132258318
VGLL4	8.180447267269809e-7	0.33375825721596364	0.807	0.729	0.012511994095289173
RTN4RL1	8.576521238853323e-7	-0.21356661196799745	0.129	0.28	0.013117789234826158
ADAMTS7	8.58346062076417e-7	-0.26358734997227723	0.139	0.29	0.013128403019458798
DIS3L2	8.673674881373348e-7	0.2780847598680182	0.492	0.312	0.013266385731060535
USP25	8.681618831182434e-7	0.26375624662716235	0.627	0.417	0.013278536002293532
NEDD9	9.08145003039057e-7	-0.2471632186958828	0.132	0.283	0.013890077821482378
NYNRIN	9.113669484561038e-7	0.29691232768526676	0.553	0.379	0.013939357476636107
AMOT	9.377916578841336e-7	-0.32676351952627175	0.305	0.455	0.014343523407337824
PCBP2	9.498732326955214e-7	0.298117551258289	0.925	0.869	0.014528311094078
SVIL	9.634141320852003e-7	-0.32598388711014437	0.722	0.834	0.014735419150243139
HIST1H2BB	9.664376497877083e-7	0.2851629381755689	0.932	0.86	0.014781663853502998
BMI1	1.0051587858182252e-6	-0.3206813390776979	0.719	0.803	0.015373903629089754
ATF6B	1.0148693964608155e-6	0.2880578673519122	0.664	0.497	0.015522427418868173
FLVCR2	1.0246097684913807e-6	0.27994930584600186	0.641	0.436	0.015671406409075668
ASPN	1.0542319731854378e-6	0.15573750770966485	0.132	0.025	0.01612447802987127
RNF169	1.0798148665799903e-6	0.28305316066863406	0.62	0.439	0.01651576838434095
STEAP1	1.0880355986719514e-6	-0.3027350877892926	0.376	0.545	0.016641504481687497
FKBP5	1.1110751939010018e-6	0.29347452133806184	0.936	0.879	0.016993895090715822
RBMXL1	1.122684331930526e-6	0.3115533933416663	0.539	0.389	0.017171456856877394
BORCS7	1.1446894722946482e-6	0.18725176366778795	0.169	0.045	0.017508025478746643
SPIRE2	1.1490452303307258e-6	-0.1881712050060464	0.064	0.194	0.01757464679790845
TEX264	1.1824280241894886e-6	0.24811445087467476	0.356	0.197	0.018085236629978227
HIST1H4B	1.1842070146699654e-6	0.2177358797575768	0.973	0.857	0.01811244628937712
SLC7A1	1.2061264653570667e-6	0.2924212285695929	0.464	0.309	0.018447704287636334
MAF	1.2158753653684932e-6	0.27705914791538655	0.647	0.462	0.018596813713311105
AGPAT5	1.2316518570710525e-6	-0.3347217776209028	0.522	0.659	0.018838115153901748
HTRA1	1.2373145309559345e-6	0.23832961204475617	0.376	0.197	0.018924725750971018
CDR2L	1.248143363163109e-6	-0.2880301386377506	0.8	0.869	0.01909035273957975
HBP1	1.27738343313773e-6	0.26283426022397616	0.532	0.347	0.019537579609841583
NDRG3	1.2796496730908185e-6	0.3092395939405276	0.498	0.344	0.019572241749924068
ISLR	1.2911488225589688e-6	0.19016108943262755	0.19	0.061	0.01974812124103943
ZMYM2	1.3329168653509184e-6	0.3295991471753885	0.725	0.57	0.020386963455542296
TNK2	1.3365477145271271e-6	0.27959099897642026	0.8	0.653	0.02044249729369241
SLC25A19	1.3554727703764338e-6	-0.2634182676350324	0.237	0.398	0.020731956022907554
CIAO2B	1.3648671748994912e-6	-0.28588407549903594	0.888	0.939	0.02087564344008772
BCL2	1.3681027676596841e-6	-0.2416816652752976	0.159	0.325	0.02092513183135487
TOMM5	1.3830425334493804e-6	-0.30975338094126015	0.444	0.608	0.021153635549108273
EIF4A3	1.3933023044394246e-6	-0.3144874821545989	0.715	0.803	0.021310558746400997
AAK1	1.42038871768547e-6	0.2702325114501746	0.498	0.315	0.021724845436999263
IDH3G	1.4267447207911708e-6	0.269716000562936	0.797	0.621	0.021822060504500956
PUM3	1.4404169672198218e-6	-0.2809730397731085	0.359	0.513	0.022031177513627175
DCAF7	1.4471207128338815e-6	-0.28831541071108524	0.766	0.863	0.022133711302794217
NIBAN1	1.4749288128626715e-6	0.23618210996297362	0.393	0.213	0.02255903619273456
LGR4	1.4900428344469004e-6	-0.30618818750767984	0.61	0.736	0.022790205152865343
PPP1CB	1.5160403024472082e-6	0.3075888617356639	0.936	0.92	0.02318783642593005
CDKN2B	1.5178400463241365e-6	-0.2808887989065055	0.258	0.414	0.023215363508527667
WNK1	1.5263931894512001e-6	0.24894273791084354	0.993	0.975	0.023346183832656107
LRP1	1.5350910486718228e-6	0.2680720737833323	0.651	0.459	0.02347921758943553
BCR	1.5662970900949106e-6	-0.3042293344696232	0.725	0.825	0.02395651399300166
OPLAH	1.5833652179963573e-6	0.27302834799133957	0.732	0.561	0.024217571009254285
CDH8	1.587942174454021e-6	0.2635149637899844	0.42	0.245	0.024287575558274252
NAB2	1.6003577945217136e-6	0.2858600664117099	0.749	0.602	0.024477472467209608
NRBP2	1.650140168185925e-6	0.28452621138341294	0.586	0.42	0.02523889387240372
FGFBP1	1.660621284585189e-6	-0.24038999010045653	0.122	0.274	0.025399202547730464
LRRC73	1.6898406424616496e-6	-0.19005831455031183	0.088	0.226	0.02584611262645093
SHTN1	1.7120618083518406e-6	0.3016800569957281	0.925	0.879	0.026185985358741403
DOCK1	1.7224159609319055e-6	0.2851799459744137	0.471	0.303	0.026344352122453497
APOBEC3B	1.7323522748107499e-6	-0.2565653690964087	0.281	0.459	0.02649632804323042
NUP133	1.7360870967971516e-6	0.23824108413745426	0.353	0.191	0.026553452145512434
COPB2	1.7410545122666774e-6	0.2613311600548205	0.946	0.889	0.02662942876511883
TRAF4	1.7861102542069613e-6	-0.30329282353710174	0.631	0.755	0.027318556338095473
G6PC3	1.788152744514402e-6	-0.23030091213160392	0.21	0.389	0.02734979622734778
PI4K2B	1.7885469538616443e-6	0.2315661908989815	0.278	0.127	0.02735582565931385
SMCHD1	1.8398111649970459e-6	-0.2977949317458539	0.766	0.841	0.028139911768629816
TGFBR2	1.870140803334914e-6	-0.27296568228813817	0.21	0.36	0.02860380358700751
NAPA	1.8732640158727636e-6	0.26505452344908886	0.932	0.863	0.02865157312277392
YBX2	1.8778869218856298e-6	-0.2284394062781679	0.129	0.274	0.028722280470240707
ZNF738	1.8953497298802084e-6	0.24205269808747343	0.369	0.191	0.028989374118517788
IKZF1	1.925314448810719e-6	-0.19057886120610873	0.088	0.239	0.029447684494559943
MDFI	1.9285388709642767e-6	-0.2858172973557427	0.339	0.506	0.02949700203139861
ESRP1	1.9461923869386453e-6	0.22764426803930649	0.99	0.965	0.02976701255822658
MYBBP1A	2.0478184791969054e-6	-0.30474338936224843	0.641	0.764	0.03132138363931667
PNRC1	2.0876813845118236e-6	0.29539272520946114	0.739	0.58	0.03193108677610834
UBXN4	2.0936753441487986e-6	0.27343088656416303	0.786	0.65	0.03202276438875588
TYROBP	2.1000492927904307e-6	-0.311312957739344	0.441	0.592	0.03212025393322964
CDV3	2.1013811440695983e-6	0.2713872526133594	0.973	0.946	0.032140624598544505
RAB5C	2.152354806886344e-6	-0.2868419229431445	0.851	0.901	0.03292026677132663
MORC4	2.173642372121258e-6	0.2615504610102748	0.749	0.576	0.03324586008159464
IGFBP4	2.177357829753623e-6	-0.2739803231247686	0.376	0.548	0.03330268800608166
EXOC6B	2.18973002435651e-6	0.279710824145998	0.892	0.774	0.03349192072253282
SEPTIN1	2.2308254666490904e-6	-0.14583865917824756	0.031	0.134	0.03412047551239784
GRAMD1C	2.232501121287093e-6	0.1904515016002608	0.18	0.061	0.034146104650086086
FAM83B	2.2654220479951324e-6	0.2798946007569647	0.922	0.822	0.03464963022408555
CDK1	2.280302156991873e-6	0.3137884516863879	0.519	0.369	0.03487722149119069
CFB	2.313769961217774e-6	-0.16280010750588814	0.044	0.156	0.03538911155682585
WDR5	2.3558032189931194e-6	-0.3261876411013114	0.634	0.742	0.03603201023449976
NCBP2	2.4064413489292544e-6	0.276161712745586	0.956	0.914	0.03680652043187295
PXMP4	2.458094258783859e-6	0.1995749721753359	0.275	0.121	0.037596551688099125
TBCB	2.4884964447833515e-6	0.2843356629030358	0.776	0.627	0.03806155312296136
GSK3B	2.494446859024879e-6	0.2799292124603805	0.827	0.682	0.03815256470878552
GORASP1	2.504121719371144e-6	0.258139349456518	0.481	0.303	0.038300541697781645
CRLF3	2.5468733281677053e-6	-0.2947300735437396	0.536	0.691	0.03895442755432505
OGA	2.547922916993908e-6	0.28719607481975995	0.688	0.532	0.038970481015421825
TTBK2	2.561516880589014e-6	0.2529198485507855	0.424	0.242	0.03917840068860897
LAMA3	2.5910785846961987e-6	0.28019362150037613	0.475	0.306	0.03963054695292836
EML5	2.631614243904465e-6	0.23091214048227282	0.251	0.111	0.0402505398605188
PSME3	2.6335117192396224e-6	-0.3045600129386312	0.597	0.726	0.04027956174577002
WHAMM	2.6620191068445873e-6	0.22162686279320432	0.349	0.185	0.04071558223918796
TRIM27	2.6795646242559197e-6	-0.30114115268205277	0.563	0.71	0.04098394092799429
NES	2.7498835179876463e-6	-0.27003948523852955	0.258	0.42	0.04205946840762105
SRSF3	2.7564210350025883e-6	0.20238046004971855	1	0.997	0.042159459730364585
RBM14	2.7783363676818853e-6	-0.30141942349801587	0.705	0.793	0.04249465474369443
RAB13	2.778350439155676e-6	0.2503426704311744	0.902	0.79	0.04249486996688606
ASH2L	2.8011775595882402e-6	0.28798898225433256	0.749	0.608	0.04284401077390213
DDHD2	2.850001797221397e-6	0.25793938350293044	0.892	0.758	0.043590777488501264
EIF1	2.8582505018543116e-6	-0.2737710502163129	0.922	0.949	0.043716941425861695
TES	2.8973653762683453e-6	0.28208324157507814	0.702	0.548	0.04431520343002434
KIAA1671	2.9809702686693903e-6	0.31310885984370795	0.892	0.847	0.045593940259298325
NAP1L2	3.0937929924374755e-6	0.22682833810286698	0.288	0.14	0.04731956381933119
HIST1H3I	3.096682139503243e-6	0.27514839986570916	0.963	0.904	0.0473637533237021
NIBAN2	3.120396618087452e-6	-0.2034543772963886	0.983	0.994	0.04772646627364758
ZNF652	3.2045749027917153e-6	0.2540253397535491	0.464	0.283	0.04901397313819929
TPX2	3.205487065705295e-6	0.28770494523202594	0.939	0.86	0.04902792466996249
ULK1	3.248574915839668e-6	0.2848357095039452	0.61	0.459	0.04968695333776772

## Sheet: S3.TME3_vs_TME1
gene	p_val	avg_log2FC	pct.1	pct.2	p_val_adj
MMP11	6.300926139587585e-67	1.7996236369422582	0.958	0.63	9.637266530499212e-63
S100A9	2.2765529434811677e-59	-1.7709239000641286	0.646	0.995	3.481987727054446e-55
S100A8	1.6289899841960765e-57	-2.2493842937418695	0.409	0.962	2.4915401808278993e-53
COL1A1	7.903839523452317e-41	1.0350281667283383	1	1	1.208892255112032e-36
FN1	8.353947805039107e-35	1.0540607413616652	1	0.989	1.2777363167807315e-30
KRT13	1.2578900793546547e-34	-2.354839348619787	0.506	0.951	1.9239428763729443e-30
POSTN	1.521429979384662e-33	1.1786173586487532	0.958	0.783	2.3270271534688406e-29
DBI	9.07732150268554e-33	0.5905964906948604	1	1	1.3883763238357532e-28
ISLR	1.052913828495842e-31	0.8652187070965677	0.717	0.196	1.6104317006843905e-27
FTH1	5.487127778470309e-31	0.5293757613511598	1	1	8.392561937170338e-27
SPRR3	2.9223568270774223e-29	-1.103266991909129	0.591	0.957	4.469744767014917e-25
S100A2	1.5971798515975562e-28	-1.0150885227852218	0.785	0.989	2.4428865830184623e-24
PERP	1.6115166647844382e-28	0.6528786787037446	1	1	2.464814738787798e-24
CXCL9	1.6675003475883033e-28	1.1862286481688835	0.654	0.179	2.55044178163631e-24
ACAD9	8.688433378988843e-28	0.8038023088672461	0.996	0.989	1.3288958853163436e-23
GSTM3	1.3564793548148748e-27	0.5358864657368532	1	1	2.074735173189351e-23
FTL	8.13849051609702e-27	0.6293873782370154	1	1	1.2447821244370392e-22
MT2A	1.2468005509823906e-26	-0.9160611815001043	0.945	1	1.9069814427275663e-22
CTHRC1	1.711045250336879e-26	0.838126768164023	0.873	0.489	2.6170437103902566e-22
S100A6	9.21982926267059e-26	-0.4685529033526148	1	1	1.4101728857254668e-21
CXCL14	1.3189523454350834e-25	0.6628766712565342	1	1	2.01733761234296e-21
HTRA1	9.810595640223517e-24	0.8161838602351468	0.84	0.505	1.500530603172187e-19
PKP1	1.608724641816527e-23	0.5008079436035784	1	1	2.460544339658378e-19
GPX2	3.0005427662661444e-22	0.5391642063053035	0.996	1	4.589330161004068e-18
CDH11	1.3273362203321844e-21	0.7170197697043911	0.819	0.364	2.030160748998076e-17
ALDH1L1	1.553768472191765e-21	0.654627188238934	0.561	0.152	2.3764888782173046e-17
COX5B	3.222856227724454e-21	0.490013679455489	1	1	4.9293586003045525e-17
APOC1	6.715872897820996e-21	0.9067312643390003	0.717	0.272	1.0271927597217214e-16
SPRR2A	1.3965635226008064e-20	-0.8016212688523141	0.388	0.799	2.1360439078179334e-16
IL1RN	1.6628917357877593e-20	-0.7318943447767087	0.527	0.88	2.543392909887378e-16
IGHA1	1.7940987501303984e-20	-1.2254311633309758	0.35	0.783	2.7440740383244443e-16
COL10A1	1.7964377051216204e-20	0.5727969805513693	0.468	0.076	2.7476514699835182e-16
KRT5	2.2742880102071092e-20	0.4182450531180111	1	1	3.4785235116117736e-16
PLAAT4	3.5896237667550407e-19	0.7890602727998033	0.932	0.859	5.490329551251835e-15
APOE	4.2374424445018415e-19	1.0956863536837205	0.958	0.929	6.481168218865567e-15
CLU	4.9486816977037834e-18	-0.7039352068572415	0.857	0.984	7.569008656637936e-14
ASPN	1.3508539755226209e-17	0.5728318202630528	0.502	0.136	2.0661311555618487e-13
WASHC2C	1.582612734772184e-17	-0.6452892120339815	0.646	0.918	2.4206061778340556e-13
XBP1	4.1000846700800995e-17	-0.7330419987520234	0.958	1	6.271079502887512e-13
IGKC	9.040821590679758e-17	-1.5473095597462896	0.983	1	1.382793662294469e-12
TNC	1.1003284126191011e-16	-0.8341431968365669	0.882	0.978	1.6829523071009151e-12
MMP3	1.7967318308539133e-16	-1.8884004438495061	0.384	0.609	2.7481013352910606e-12
SPARC	2.890937313566753e-16	0.5156751725410476	1	1	4.421688621100348e-12
DST	6.592081872761998e-16	0.4536558788351961	1	1	1.0082589224389476e-11
BCAM	7.334164639756556e-16	0.46973546615988226	1	1	1.1217604816507652e-11
ATP11B	7.375861304726132e-16	0.4682986991329705	1	1	1.128137986557862e-11
TALDO1	8.507386450032557e-16	0.4101265033702619	1	1	1.3012047575324795e-11
PPP1R14C	1.6432380899051058e-15	0.5218097453295674	0.498	0.136	2.5133326585098592e-11
COL5A2	1.7117855348490913e-15	0.5740646760796575	0.73	0.326	2.6181759755516852e-11
SFRP4	1.9515312938109974e-15	0.6063622611095256	0.624	0.228	2.9848671138839204e-11
IGLV3-1	2.2570385921845313e-15	-0.9081805004587109	0.426	0.815	3.4521405267462406e-11
CYP4F11	5.1262047167362634e-15	0.5724346632126138	0.806	0.614	7.840530114248115e-11
PSMB9	5.293866334713936e-15	0.5237873947700099	0.608	0.228	8.096968558944965e-11
KRT6B	6.6950238096084905e-15	-0.584105695582491	0.57	0.902	1.0240038916796187e-10
LUM	7.418057864210901e-15	0.713267804844103	0.903	0.826	1.1345919503310573e-10
HSPA5	7.52642547935466e-15	-0.3943401727212126	1	1	1.1511667770672953e-10
GSTP1	2.164031293304747e-14	0.2778249514488307	1	1	3.3098858631096104e-10
UBC	2.946964161594344e-14	0.19348972463436187	1	1	4.507381685158549e-10
KRT15	3.464203092920447e-14	0.46546024608927805	1	1	5.298498630621824e-10
THBS2	5.570607395645034e-14	0.48281561371370374	0.561	0.185	8.520244011639079e-10
EEF1G	7.182179097017457e-14	0.3189983705473387	1	1	1.0985142928888202e-9
LGALS4	8.862791712231815e-14	0.46096800250264125	0.414	0.109	1.355563992385856e-9
VEZT	9.74271328651472e-14	0.47254727825987675	0.565	0.223	1.4901479971724262e-9
CST1	9.806695408924425e-14	0.8277989448287318	0.595	0.223	1.4999340627949909e-9
DCUN1D1	1.3415244439643086e-13	0.42713969048300804	0.996	1	2.05186163704341e-9
LNPK	1.6408614734026252e-13	0.3717843013249599	0.418	0.087	2.5096976235693152e-9
VWA5A	2.0418733923796033e-13	0.5164987399699921	0.633	0.321	3.1230453536446033e-9
NKD2	2.2768419376071684e-13	0.539428361516034	0.899	0.799	3.482429743570164e-9
CCNB2	3.1436085455630607e-13	0.45132306631016667	0.612	0.25	4.808149270438701e-9
IGHG4	3.818909745533657e-13	-1.407873904792035	0.747	0.951	5.841022455793728e-9
UGT1A9	4.575247636770057e-13	0.4393731850354025	0.485	0.163	6.997841260439802e-9
PANX2	5.623398214128378e-13	0.4312853130736218	0.527	0.196	8.600987568509355e-9
FGF13	7.012728962486033e-13	0.4733980379516055	0.477	0.158	1.0725968948122388e-8
PGD	8.670609326154847e-13	0.31330945246620123	1	1	1.3261696964353839e-8
TNFRSF21	8.678035870519246e-13	-0.6463031713407228	0.629	0.864	1.3273055863959187e-8
ADAM12	9.596837720827205e-13	0.3987513489252294	0.435	0.12	1.4678363294005211e-8
PADI3	1.3191124179105446e-12	0.36740586081438537	0.338	0.071	2.017582443194178e-8
IGFBP3	1.374953611153942e-12	0.7533925023738375	0.911	0.875	2.1029915482599543e-8
IER3	1.4329651191975553e-12	-0.6282156986750401	0.536	0.793	2.1917201498126608e-8
GLRX3	1.5233837646924786e-12	0.48078507848633284	0.544	0.223	2.330015468097146e-8
PINLYP	1.748126531022279e-12	0.44034858780803127	0.506	0.19	2.6737595291985757e-8
FBXO34	2.278624010340214e-12	0.4573930168337968	0.511	0.196	3.4851554238153574e-8
HIST1H4C	2.2870084803202927e-12	0.45651887000547653	1	0.989	3.497979470649888e-8
SOD2	2.7044891223847237e-12	-0.5482720640703933	0.911	0.989	4.136516112687435e-8
STAR	2.717286967326774e-12	0.4355098989353471	0.451	0.136	4.156090416526301e-8
GTF2H5	3.2328905708328845e-12	0.3529062911192705	0.346	0.071	4.9447061280888965e-8
LFNG	3.700061209038769e-12	0.4454939875079692	0.591	0.261	5.6592436192247966e-8
SLC40A1	3.880566472084539e-12	0.4992411616268151	0.629	0.272	5.935326419053303e-8
BNIPL	4.5384660031986455e-12	0.37454280128752326	0.414	0.12	6.941583751892328e-8
TIMP1	4.689934085114389e-12	-0.5592052010245521	0.958	1	7.173254183182458e-8
ACAT2	5.1376728867715446e-12	0.38081326712608576	0.494	0.152	7.858070680317078e-8
SMCHD1	5.260450456591282e-12	-0.6768675599787244	0.785	0.924	8.045858973356366e-8
H1FX	5.304547566074816e-12	0.4185810944365085	1	1	8.113305502311432e-8
MAFB	6.12510419782242e-12	0.5051048849428146	0.764	0.5	9.368346870569392e-8
NUPR1	6.618263866305867e-12	0.5050508321884242	0.928	0.832	1.0122634583514824e-7
PITPNM2	6.812899624090045e-12	0.39381060765495873	0.477	0.152	1.0420329975045724e-7
TMEM116	7.244790063550408e-12	0.3731511370888658	0.422	0.125	1.108090640220035e-7
DAPL1	7.329323681056273e-12	0.3897062093222223	0.401	0.125	1.1210200570175569e-7
EIF4A1	8.08913617962316e-12	-0.3188649136233228	1	1	1.2372333786733623e-7
VILL	8.493889595187351e-12	0.36759650436152647	0.392	0.098	1.2991404135839054e-7
HIST2H2AB	8.519076972193468e-12	0.4841182729813398	0.983	0.891	1.302992822896991e-7
HIST1H3H	9.705051136862608e-12	0.433370988179012	0.987	0.989	1.484387571383136e-7
IGHG2	9.914612639152224e-12	-0.7778660304455993	0.835	0.984	1.5164400031583326e-7
SPATS2L	1.0507095325699012e-11	0.45240276153324455	0.637	0.304	1.6070602300656637e-7
SLC9A9	1.1759618867757708e-11	0.43778186009920006	0.523	0.19	1.7986337058235415e-7
PITPNA	1.2010614849403071e-11	-0.4908600450672824	0.907	0.978	1.8370235412161998e-7
RNF213	1.2030730951165917e-11	-0.5344240076589295	0.916	0.978	1.8401002989808271e-7
NSUN3	1.2183601203247597e-11	0.4322395396054585	0.489	0.179	1.86348180403672e-7
EIF4EBP2	1.4346373238987847e-11	0.40674413967875994	0.414	0.136	2.1942777869031913e-7
BCL11A	1.5553682268219834e-11	0.46753220815957275	0.975	0.962	2.3789357029242235e-7
CXCL13	1.6749077693620054e-11	-1.1703651158572232	0.363	0.565	2.561771433239187e-7
NOBOX	1.8205919925355223e-11	0.37178430132495993	0.498	0.158	2.784595452583081e-7
ASCC1	1.9150899287780783e-11	0.3731319847867065	0.426	0.12	2.929130046066071e-7
COL5A1	2.004009292009881e-11	0.47229043385099323	0.932	0.81	3.065132212129113e-7
RMI2	2.0692689784147617e-11	0.32844789318295253	0.304	0.06	3.164946902485378e-7
LPAR5	2.3139568833242728e-11	0.37450380267855193	0.409	0.103	3.5391970530444754e-7
GPR160	2.4016058612657936e-11	0.4007444807746704	0.443	0.163	3.6732561648060313e-7
CASP6	2.5114880337950524e-11	0.4413252345780371	0.544	0.228	3.8413209476895325e-7
ZNF703	2.5924789264372305e-11	0.42394987059745065	0.553	0.239	3.965196517985744e-7
PTHLH	2.6501790881660167e-11	-0.49205935500328357	0.54	0.826	4.0534489153499227e-7
ZNF385A	2.6606585217984695e-11	0.42031419525261854	0.489	0.19	4.069477209090759e-7
KIRREL1	2.6765108507520072e-11	0.37049560535638737	0.485	0.152	4.093723346225195e-7
GPNMB	2.8036448997244726e-11	0.5053189228719495	0.975	0.973	4.288174874128581e-7
ADAM23	2.9550321298265485e-11	0.45696243208022214	0.945	0.842	4.519721642569706e-7
TSPAN33	3.213516529008705e-11	0.4283678296913273	0.544	0.217	4.915073531118815e-7
OVOL2	3.2631333934191006e-11	0.4140004213204161	0.494	0.174	4.990962525234514e-7
HIST1H2BE	3.359306408361231e-11	0.40322734897584134	0.532	0.196	5.138059151588503e-7
FSTL5	3.706064780501106e-11	0.39468470343503886	0.477	0.158	5.668426081776441e-7
C1QA	4.032004025377795e-11	0.4871751530924477	0.603	0.299	6.166950156815338e-7
C1QB	4.057959480904511e-11	0.6597650642889847	0.966	0.962	6.20664902604345e-7
CHML	4.123504880446008e-11	0.4015049994449596	0.46	0.158	6.30690071464217e-7
WNT10A	4.662001345132117e-11	0.43052809219761634	0.502	0.212	7.130531057379573e-7
RAB11B	4.8604362529948404e-11	0.4299022619998018	0.595	0.288	7.4340372489556085e-07
SPP1	4.9125205875615366e-11	0.7918927901512256	0.388	0.109	7.51370023867537e-7
DUOX1	4.9581268323426185e-11	0.3949916924862853	0.46	0.152	7.583454990068035e-7
BCAT2	6.426983686516441e-11	0.40555503798020426	0.485	0.168	9.830071548526897e-7
PKIB	6.461559459878924e-11	0.3745829346776332	0.367	0.109	9.882955193884814e-7
SLC5A7	7.313190514384434e-11	0.2695342430770098	0.236	0.022	1.1185524891750992e-6
PNLDC1	7.402464839625754e-11	0.3552014171293557	0.397	0.125	1.132206997220759e-6
EEF2	8.801410322200478e-11	0.20431855734736803	1	1	1.3461757087805632e-6
DYRK2	8.964915886390159e-11	0.35987753464078565	0.456	0.152	1.3711838848233748e-6
PITPNM3	9.118475328485738e-11	0.4175115749820888	0.523	0.217	1.3946708014918937e-6
MEGF6	9.334227267349627e-11	0.41426763264647337	0.629	0.266	1.4276700605411254e-6
CUL4B	1.0067723462580842e-10	0.3853424066196817	0.519	0.201	1.5398583036017397e-6
LRRC17	1.0453623421891606e-10	0.24274235632322116	0.203	0.016	1.598881702378321e-6
TPM2	1.0544562461497155e-10	-0.4484596878730338	0.97	0.995	1.6127908284859898e-6
TRIM29	1.06185547564089e-10	0.34273843938764204	1	1	1.6241079499927412e-6
CES3	1.0674487427416178e-10	0.300879633174148	0.291	0.049	1.6326628520233044e-6
MMP13	1.0937529177940614e-10	0.27836292914312055	0.181	0.005	1.672895087766017e-6
C16orf95	1.1274647023934332e-10	0.42331460196504195	0.536	0.207	1.724457262310756e-6
GPRC5B	1.1858270787156194e-10	0.3460574762065909	0.426	0.13	1.8137225168955398e-6
LPIN3	1.2468685865316065e-10	0.35866880153470165	0.468	0.174	1.9070855031000921e-6
TCF19	1.3197918784291438e-10	0.4124262858223059	0.54	0.217	2.0186216780573756e-6
NKD1	1.3776316713731774e-10	0.4048561229306088	0.363	0.109	2.107087641365275e-6
PHYHIP	1.4075464118900412e-10	0.3649306302838973	0.384	0.092	2.152842236985818e-6
CMTM3	1.5413845759223185e-10	0.4516771019047997	0.658	0.332	2.357547708873186e-6
PNMA1	1.5676338957907182e-10	0.39409446305004836	0.489	0.19	2.3976960436119035e-6
CLUAP1	1.6676130367449714e-10	0.4021579503684788	0.511	0.207	2.550614139701434e-6
BTN3A3	1.736257840062149e-10	0.3358050042193933	0.342	0.092	2.6556063663750565e-6
GTF2IRD1	1.8351299445117866e-10	0.3837074687007793	0.54	0.212	2.8068312501307777e-6
SMYD3	2.062629205586952e-10	0.3704030709265993	0.371	0.109	3.1547913699452432e-6
CERS6	2.1198369763295965e-10	0.4031106355188655	0.549	0.228	3.242290655296118e-6
APOC2	2.1953993146970657e-10	0.2841316192899676	0.232	0.033	3.357863251829162e-6
MAP3K6	2.2394114229261822e-10	0.39381060765495884	0.565	0.239	3.4251797713655958e-6
ANLN	2.2402156744768385e-10	0.3927439199606061	0.553	0.201	3.4264098741123246e-6
ATAD2	2.2960123288150924e-10	0.3591842645453263	0.506	0.179	3.511750856922684e-6
NRN1	2.3847314799837054e-10	0.36139581329884507	0.464	0.163	3.6474467986350775e-6
THBS1	2.392014393119082e-10	-0.6166210722190106	0.717	0.88	3.6585860142756363e-6
ASPM	2.420107853674428e-10	0.32871557943307383	0.35	0.103	3.7015549621950375e-6
FGFBP2	2.5671478627000586e-10	0.515928100963037	0.751	0.636	3.92645265599974e-6
PABPC1	2.5856003390956315e-10	0.20399148049374638	1	1	3.954675718646768e-6
MAP1LC3A	2.9241908513439293e-10	0.37567821742945107	0.451	0.163	4.4725499071305395e-6
ESPN	3.1529973515752987e-10	0.29816910656462575	0.295	0.071	4.82250944923442e-6
ADAMTS2	3.1792762301263667e-10	0.4768246576210349	0.869	0.652	4.8627029939782775e-6
TFDP2	3.357611543373112e-10	0.36955447856129803	0.608	0.255	5.135466855589175e-6
PHKB	3.5493556933417816e-10	0.3415264802322791	0.401	0.13	5.4287395329662546e-06
CENPW	3.626031449773789e-10	0.38057741978296583	0.489	0.207	5.54601510242901e-6
NOL3	3.712482532222474e-10	0.3526754783772554	0.489	0.185	5.678242033034274e-6
ADD3	3.736079523552219e-10	0.47897354741930953	0.823	0.69	5.714333631273118e-6
TEF	3.856714309325189e-10	0.37562636761935425	0.456	0.147	5.898844536112876e-6
SULF1	4.5254305566616167e-10	0.4723440102016484	0.772	0.457	6.921646036413943e-6
CCDC136	5.022448096536887e-10	0.34569010517381554	0.392	0.125	7.681834363653168e-6
KIF22	5.056266205207787e-10	0.32571465262897514	0.392	0.136	7.73355916086531e-6
TRMT1L	5.315081513654789e-10	0.3011796297446945	0.325	0.087	8.129417175135e-6
CENPF	5.420578924563339e-10	0.4202246563827131	0.527	0.228	8.290775465119627e-6
VSIG10	5.666443958112146e-10	0.3289630187683668	0.401	0.13	8.666826033932527e-6
LONRF1	5.78938268194503e-10	0.3943547129002877	0.519	0.212	8.854860812034923e-6
SERPING1	5.816232085941993e-10	0.4437460490351116	0.582	0.304	8.895926975448279e-6
HIST1H1B	6.173032519691632e-10	0.40434297601624136	1	1	9.441653238868352e-6
ATP10D	6.539480839866821e-10	0.3442797499977957	0.506	0.201	1.0002135944576302e-5
LRP4	6.903713643491443e-10	0.3137573560889238	0.371	0.103	1.055923001772016e-5
PLXNA3	7.267590730296511e-10	0.32380427242313814	0.414	0.136	1.1115780021988514e-5
RENBP	7.335405624604379e-10	0.33864673931704753	0.485	0.163	1.1219502902832398e-5
CAVIN1	7.414716334225778e-10	-0.3986042943786967	0.97	1	1.1340808633198328e-5
ENO1	7.842322293225094e-10	-0.3179748107926388	1	1	1.199483194748778e-5
C18orf32	8.246596497962432e-10	0.3347373145696402	0.397	0.12	1.261316934363354e-5
OSGIN1	8.697665268211521e-10	0.40671263462791213	0.553	0.239	1.3303079027729522e-5
CDR2	8.986906201789624e-10	0.3927439199606061	0.553	0.255	1.374547303563723e-5
JMJD8	1.028983251187456e-9	0.368127277716871	0.519	0.223	1.573829882691214e-5
ZFHX3	1.0456590706495435e-9	0.37889118781922004	0.54	0.207	1.5993355485584766e-5
TENM4	1.0617826338958453e-9	0.32871557943307383	0.338	0.103	1.6239965385436953e-5
PAX9	1.090669749192589e-9	0.29930154752343624	0.312	0.087	1.6681793813900648e-5
PHGDH	1.239776052941719e-9	0.3957299969499924	0.511	0.234	1.8962374729743592e-5
CDKN3	1.2524311658413553e-9	0.3240643562597294	0.371	0.114	1.915593468154353e-5
USH1C	1.261855400583886e-9	0.32239627436279655	0.363	0.109	1.9300078351930536e-5
SMAP1	1.287382028202007e-9	0.3493140205212652	0.435	0.168	1.9690508121349697e-5
TRIP13	1.3605057646300947e-9	0.3755267030107765	0.485	0.217	2.0808935670017297e-5
RAD21	1.4224423955183853e-9	0.38053456342397207	0.612	0.288	2.1756256439453703e-5
TAF4	1.429368552605582e-9	0.3428917502022733	0.498	0.185	2.1862192012102377e-5
ARHGEF18	1.4388589687379336e-9	0.3254177101475545	0.414	0.147	2.2007347926846694e-5
NUDT1	1.4465395121126697e-9	0.36064374371975944	0.489	0.19	2.2124821837763282e-5
R3HDM1	1.4552008403824717e-9	0.3635166853413594	0.549	0.234	2.2257296853649904e-5
IPPK	1.4633008495322823e-9	0.35379855585159753	0.468	0.168	2.2381186493596256e-5
BLZF1	1.6858148058690816e-9	0.3558866744447513	0.422	0.152	2.5784537455767604e-5
CCN1	1.7327815405627741e-9	-0.5487622883554053	0.916	0.967	2.650289366290763e-5
GHRH	1.7436910747822134e-9	0.30933279285820237	0.325	0.082	2.6669754988793954e-5
ADAMTS12	1.887151694613909e-9	0.3593203357589042	0.658	0.293	2.886398516911974e-5
PFN1	1.923179600256006e-9	-0.2656938063021732	1	1	2.9415031985915614e-5
CALD1	1.9789883193906334e-9	0.4239046210752586	0.844	0.587	3.0268626345079737e-5
HBA2	1.9941594984277562e-9	-0.9012341930814558	0.139	0.332	3.0500669528452532e-5
COL6A1	2.016010541513922e-9	0.4882487941089986	0.983	0.984	3.083488123245544e-5
TTBK2	2.088638462325635e-9	0.330561638598447	0.392	0.136	3.194572528127059e-5
COL4A1	2.144144746959942e-9	-0.7048987011721368	0.865	0.935	3.2794693904752314e-5
CHIT1	2.163302206390683e-9	0.3119259214692221	0.19	0.016	3.308770724674549e-5
SAMD12	2.1702987628992764e-9	0.3886581198893561	0.57	0.266	3.3194719578544436e-5
SLC45A4	2.190198070622904e-9	0.3755267030107765	0.468	0.179	3.349907949017731e-5
THEM5	2.4748923730538933e-9	0.47707924416455916	0.637	0.467	3.78534788458593e-5
HINFP	2.5049154588352417e-9	0.2888912929766151	0.278	0.071	3.831268194288502e-5
PLAGL2	2.573491532042262e-9	0.3384257043785289	0.371	0.125	3.93615529825864e-5
METAP1	2.6086136355233517e-9	0.33050802574644084	0.511	0.207	3.989874555532966e-5
CHGB	2.6368809968605824e-9	0.27714742718688484	0.207	0.027	4.033109484698261e-5
TREM2	2.688630548310156e-9	0.3645163008609206	0.287	0.076	4.1122604236403835e-5
BAP1	2.7008282118560173e-9	0.3670071610630879	0.523	0.223	4.1309167500337785e-5
CREBBP	2.7798871745827845e-9	0.35934719808673715	0.494	0.217	4.251837433524369e-5
MED23	2.9279555923911346e-9	0.3402487278918531	0.439	0.158	4.47830807856224e-5
ACPP	2.9283627700231505e-9	0.2988837542775122	0.354	0.103	4.478930856750409e-5
IGFBP4	2.948639256137956e-9	-0.40831779621924413	0.755	0.94	4.5099437422630035e-5
COL11A1	2.964591504329984e-9	0.24779558404950647	0.181	0.011	4.534342705872711e-5
GATAD2A	3.001269790140024e-9	-0.46574525940852984	0.882	0.962	4.5904421440191664e-5
TRIM59	3.0708947501309342e-9	0.3460574762065909	0.401	0.158	4.696933520325264e-5
SLC26A6	3.1434273378799223e-9	0.34463269506499306	0.511	0.212	4.807872113287341e-5
TTYH1	3.186467440387159e-9	0.328594695018835	0.401	0.13	4.873701950072159e-5
HLA-C	3.321159033903537e-9	-0.5458399558685127	0.916	0.973	5.07971274235546e-5
SEPTIN8	3.3806542391189817e-9	0.38571313995636236	0.603	0.293	5.170710658732483e-5
GTF2E1	3.427506210765061e-9	0.32956935341802185	0.401	0.141	5.242370749365161e-5
SOX4	3.435207065877382e-9	-0.4147511519282865	0.882	0.984	5.2541492072594555e-5
COA5	3.6061886326678815e-9	0.34724211706216834	0.553	0.228	5.5156655136655244e-5
DARS	3.772456925230336e-9	0.36034940626267636	0.46	0.19	5.769972867139799e-5
B2M	3.785880389074406e-9	0.3099000061972399	1	1	5.7905040550893036e-5
COL1A2	3.89786282583955e-9	0.33353168058037763	1	1	5.9617811921215924e-5
CUL9	3.9874403594182554e-9	0.33810117506867127	0.498	0.196	6.0987900297302214e-5
TRIT1	4.000996664520245e-9	0.3347737301698411	0.481	0.201	6.119524398383715e-5
PLEKHG4	4.00171702889485e-9	0.2974021050023837	0.291	0.082	6.120626195694673e-5
ATE1	4.507891944926861e-9	0.3460212052598783	0.439	0.163	6.894820729765634e-5
GASK1A	4.519655162224309e-9	0.22747559966991088	0.177	0.016	6.912812570622082e-5
DIO2	4.572387831942983e-9	0.40835891622411424	0.662	0.315	6.993467188956792e-5
PDPR	4.5978222421807175e-09	0.36817304777258103	0.515	0.234	7.032369119415407e-5
TMEM167B	4.599726221954595e-9	0.37416695263595395	0.515	0.217	7.035281256479553e-5
GSTZ1	4.6027962100246485e-9	0.3153038189242008	0.443	0.158	7.0399768032327e-5
NDUFA3	4.603024790737413e-9	0.37402799546442106	0.574	0.272	7.040326417432873e-5
HSF4	4.608628926113332e-9	0.3908143551950394	0.502	0.223	7.048897942490341e-5
CRMP1	4.6267628499623736e-9	0.34211675080396214	0.451	0.168	7.07663377901745e-5
ANK3	4.636977901528193e-9	0.3263738416350136	0.38	0.12	7.092257700387371e-5
UGDH	4.64382743611724e-9	0.36151981100204544	0.996	0.989	7.102734063541318e-5
ACP5	4.785052435483978e-9	0.4326749696661112	0.624	0.31	7.318737700072745e-5
SETD1B	4.988207683833992e-9	0.3526754783772554	0.46	0.174	7.62946365242409e-5
CHD6	4.988255237068841e-9	0.37178430132496	0.519	0.217	7.629536385096792e-5
ZNF589	5.115575942269155e-9	0.3442797499977957	0.485	0.19	7.824273403700673e-5
LYPD6B	5.196253905136166e-9	0.29591227709588086	0.312	0.076	7.947670347905766e-5
ACTR10	5.5706822393504975e-9	0.31961647545970473	0.392	0.136	8.520358485086586e-5
METTL26	5.608444317527574e-9	0.3558020027831047	0.494	0.201	8.578115583658425e-5
LIPA	5.663865451761429e-9	0.4113476352741976	0.422	0.163	8.662882208469105e-5
KLC4	5.69973684907833e-9	0.3551330607747961	0.527	0.223	8.717747510665306e-5
CHPF	5.866392526633047e-9	0.387836706610326	0.658	0.37	8.972647369485246e-5
ANXA1	5.876272957971301e-9	-0.26131615336218905	1	1	8.987759489217104e-5
PAM	5.9477409780212775e-9	0.42654739406695874	0.675	0.386	9.097069825883544e-5
WDR54	5.9515806023577555e-9	0.36944605925575885	0.532	0.245	9.102942531306187e-5
ITGB8	6.111819892472507e-9	0.43854171393291175	0.949	0.957	9.3480285255367e-5
COMMD1	6.24977126957949e-9	0.3436272888370024	0.511	0.223	9.55902515682183e-5
RPRD1B	6.293571797098919e-9	0.3362578676958188	0.439	0.185	9.626018063662796e-5
CPE	6.468078039951862e-9	0.38817873957562865	0.7	0.364	9.892925362106373e-5
PEPD	6.468452506498737e-9	0.3655523476134452	0.481	0.212	9.893498108689818e-5
TMEM44	6.5584227235192725e-9	0.41409510618292433	0.916	0.821	1.0031107555622727e-4
MAP4K2	6.61353503514185e-9	0.3415264802322791	0.367	0.13	1.0115401836249459e-4
PPDPF	6.777631790013442e-9	0.31860181820130284	1	0.995	1.036638782282556e-4
MFAP2	7.068472963064209e-9	0.33376469432165445	0.435	0.158	1.0811229397006708e-4
NUDT14	7.092198344327373e-9	0.3474290309758701	0.443	0.163	1.0847517367648717e-4
TMEM69	7.3550797717450515e-9	0.33820170080057915	0.447	0.168	1.1249594510884057e-4
TGM4	7.577304143766538e-9	0.2822037084137248	0.262	0.06	1.158948668789092e-4
ALDH4A1	7.753139339816348e-9	0.26803637648713086	0.262	0.06	1.1858426620249106e-4
EVPLL	7.888166298132968e-9	0.34149037901136026	0.477	0.196	1.2064950352994375e-4
CNTN1	7.91958185525809e-9	0.37821057048439277	0.43	0.196	1.2113000447617249e-4
NECAB3	8.104581551608383e-9	0.36688550191212077	0.473	0.185	1.2395957483185023e-4
TPCN2	8.356730242413832e-9	0.33245798111889074	0.511	0.207	1.2781618905771956e-4
SLCO1B3	8.895258789559779e-9	0.3042774819666835	0.363	0.12	1.3605298318631682e-4
PTTG1	9.093198209954427e-9	0.300253786593466	0.392	0.125	1.3908046662125295e-4
ZBTB44	9.107957751152402e-9	0.31535886786214085	0.405	0.125	1.3930621380387598e-4
USP48	9.290620748287408e-9	0.2900599038905062	0.342	0.098	1.421000443450559e-4
KIF3B	9.297036766040097e-9	0.33810117506867127	0.489	0.207	1.4219817733658328e-4
XXYLT1	9.466805544127644e-9	0.3633351114891421	0.65	0.375	1.4479479079743232e-4
WDFY2	9.681046319352945e-9	0.3214866359597766	0.578	0.261	1.480716034545033e-4
SHISA2	9.740956902087823e-9	0.2119617034206108	0.148	0.005	1.4898793581743326e-4
TFCP2	1.001360679855609e-8	0.31599652313921295	0.481	0.179	1.531581159839154e-4
SHISA6	1.0060078783349381e-8	0.28422991560675215	0.266	0.065	1.538689049913288e-4
PLA2G4F	1.0180715130989071e-8	0.34171344743714527	0.435	0.174	1.5571403792847784e-4
CTDSPL	1.0539251071388352e-8	0.34961864552249156	0.422	0.152	1.6119784513688484e-4
TACC1	1.0647391368659159e-8	0.37178430132496	0.958	0.94	1.6285185098364183e-4
DUSP9	1.0856888659339836e-8	0.3145216978503194	0.426	0.158	1.660561120446028e-4
HACL1	1.100590734071716e-8	0.3072440491302493	0.443	0.158	1.6833535277626895e-4
TMEM132A	1.1051953647709942e-8	0.37064787350653744	0.557	0.266	1.6903963104172355e-4
KAT7	1.1452065574966411e-8	0.30759908667132746	0.527	0.217	1.7515934296911126e-4
CYP26B1	1.1454015636161105e-8	-0.7313091916391435	0.291	0.457	1.751891691550841e-4
COL8A1	1.1476184973936382e-8	0.27692511498351863	0.274	0.071	1.7552824917635695e-4
AHDC1	1.153684304441777e-8	0.32582284529023475	0.506	0.228	1.764560143643698e-4
BEX4	1.1588370167246715e-8	0.3361906999952206	0.506	0.212	1.772441217080385e-4
DIP2B	1.1655174784970125e-8	0.40229560554160837	0.578	0.326	1.7826589833611807e-4
ALDH1L2	1.172684339918227e-8	0.34569010517381554	0.367	0.136	1.7936206979049282e-4
PMEPA1	1.1918231079431167e-8	0.3976132911768183	0.671	0.359	1.822893443598997e-4
ERBB3	1.2034722769353676e-8	0.3754787848827014	0.464	0.207	1.8407108475726447e-4
FHDC1	1.22907440872494e-8	0.23988878132848482	0.203	0.027	1.8798693081447957e-4
ARHGAP5	1.2745050302843169e-8	0.31038375666081675	0.401	0.152	1.9493554438198627e-4
NDUFB5	1.2815426164250279e-8	0.3598116596588839	0.498	0.19	1.96011943182208e-4
PLAAT3	1.316107696649473e-8	0.3873092248305352	0.966	0.891	2.012986722025369e-4
RPRD2	1.336838062755004e-8	0.32919242460049175	0.409	0.141	2.0446938169837786e-4
PRICKLE3	1.3665696620395608e-8	0.35855399147244105	0.502	0.217	2.0901682980895082e-4
KATNA1	1.3986459998224835e-8	0.28432146007462045	0.321	0.098	2.1392290567284885e-4
TM9SF2	1.4133048953638585e-8	0.353364362258502	0.595	0.283	2.1616498374590218e-4
INPP4A	1.4594594760152613e-8	0.33908013625225425	0.468	0.185	2.2322432685653422e-4
FOXM1	1.4705300385077913e-8	0.36101787045588973	0.603	0.293	2.249175693897667e-4
SPC25	1.4790502986627411e-8	0.2511716270274564	0.266	0.054	2.2622074318046626e-4
PEX11B	1.4865526959408416e-8	0.30619595969738334	0.397	0.147	2.2736823484415173e-4
BRF2	1.4887170431249331e-8	0.34149037901136026	0.468	0.201	2.2769927174595852e-4
ASPG	1.522440402918086e-8	0.2900599038905062	0.338	0.103	2.3285725962632123e-4
PAK5	1.5822331425434203e-8	0.33936282363258274	0.384	0.13	2.4200255915201614e-4
CCL19	1.606961898604969e-8	-0.6824227727542719	0.367	0.56	2.4578482239163003e-4
DDR1	1.618914260478187e-8	0.28349872239531937	1	1	2.4761293614013874e-4
SLC41A3	1.6354563813336272e-8	0.2570141140788852	0.321	0.076	2.5014305352497827e-4
ARHGEF26	1.672253415350679e-8	0.3128906122713913	0.506	0.196	2.5577115987788634e-4
POGZ	1.7216076045066336e-8	0.3588768175455715	0.532	0.25	2.633198831092896e-4
MTURN	1.8545086548151558e-8	0.32125408520601806	0.388	0.158	2.836470987539781e-4
RP9	1.915890305219538e-8	0.27782182011298473	0.312	0.092	2.930354221833283e-4
PPT1	1.9502938290426322e-8	0.3901628306398142	0.456	0.212	2.982974411520706e-4
FGD6	1.977517190353736e-8	0.3007012032634774	0.338	0.103	3.024612542646039e-4
SLC6A9	2.0043036311502853e-8	0.343545596488642	0.435	0.168	3.065582403844361e-4
CBFA2T2	2.021103583688759e-8	0.3551330607747961	0.515	0.234	3.091277931251957e-4
MAP3K7	2.0459423395313245e-8	0.32486325393746734	0.435	0.168	3.129268808313161e-4
PCGF1	2.0791061448696662e-8	0.32701443120493767	0.388	0.147	3.1799928485781547e-4
TTC22	2.1320286874265993e-8	0.30559402163049365	0.435	0.168	3.2609378774189836e-4
CRTAP	2.1381515756569475e-8	0.35553494967988514	0.54	0.239	3.270302834967301e-4
TBC1D2B	2.2149354591083694e-8	0.33481971614612643	0.57	0.277	3.387743784706251e-4
ITGB5	2.237152767879343e-8	0.36381044345298386	0.924	0.902	3.421725158471455e-4
REV1	2.2937687958409392e-8	0.3343095959062969	0.498	0.239	3.5083193732387164e-4
HLA-DMB	2.3097432934014212e-8	0.37847895389896813	0.557	0.255	3.5327523672574736e-4
MAU2	2.3842497104947007e-8	0.35657942971362744	0.532	0.25	3.6467099322016447e-4
BLOC1S1	2.3854416329572887e-8	0.33525842529984595	0.603	0.304	3.648532977608173e-4
IFITM2	2.392015275748206e-8	-0.3971380596129075	0.835	0.989	3.658587364256881e-4
FMC1	2.4312778300558778e-8	0.3228747008440137	0.38	0.141	3.718639441070465e-4
NREP	2.4772754832675518e-8	0.3497018032466867	0.481	0.212	3.7889928516577205e-4
LRRC15	2.4888081559772606e-8	0.2949155379406894	0.376	0.147	3.80663207456722e-4
XPNPEP1	2.513224020307781e-8	0.3695015555308396	0.536	0.255	3.843976139060751e-4
ZNF512B	2.5339691654654716e-8	0.3389529088575875	0.506	0.217	3.875705838579439e-4
NKAIN2	2.6108095797305005e-8	0.2172072642160836	0.165	0.016	3.9932332521978e-4
SYF2	2.651319204816723e-8	0.30878621393865474	0.418	0.168	4.0551927237671777e-4
TBCE	2.658008681201481e-8	0.2881263722780505	0.371	0.12	4.065424277897665e-4
GTF2H3	2.70147060335972e-8	0.23729896913793935	0.207	0.033	4.131899287838692e-4
PYGL	2.738533616557741e-8	0.32328578363376975	0.519	0.228	4.1885871665250647e-4
CCDC82	2.7403781329797203e-8	0.3184654827393168	0.447	0.185	4.191408354392482e-4
TINCR	2.7555016398728206e-8	0.32513420802613874	0.409	0.158	4.214539758185479e-4
SIK3	2.8176322041055045e-8	0.3053569395859837	0.511	0.196	4.309568456179369e-4
SRGAP3	2.8262159246567026e-8	0.3310379589816507	0.477	0.185	4.3226972567624267e-4
BROX	2.898645501281121e-8	0.3486617432932135	0.485	0.201	4.433478294209475e-4
NRXN3	2.92099921220765e-8	0.2974021050023837	0.27	0.082	4.467668295071601e-4
CNN1	2.9347065207433325e-8	0.28359630547735315	0.274	0.082	4.4886336234769273e-4
SPC24	2.958617290117948e-8	0.3092055654635355	0.536	0.228	4.5252051452354013e-4
COA6	3.0522402055014257e-8	0.35226485060553575	0.54	0.266	4.6684013943144306e-4
RGS1	3.064534815395059e-8	0.35130204012307653	0.447	0.19	4.6872060001467434e-4
LIG1	3.165563883777805e-8	0.33081252026865376	0.544	0.245	4.8417299602381534e-4
NSD2	3.208888108293423e-8	0.33271473664636775	0.582	0.272	4.90799436163479e-4
CD93	3.24422896567572e-8	-0.5185320697480427	0.54	0.701	4.962048203001014e-4
PCBD1	3.3600166777272124e-8	0.3328749867255462	0.464	0.179	5.139145508583771e-4
PLCG1	3.4494865302376567e-8	0.35451923315714795	0.599	0.304	5.275989647998496e-4
LAPTM5	3.564382689330666e-8	-0.38436270604486644	0.886	0.984	5.451723323331253e-4
CDH13	3.604148809679566e-8	0.34837969699001636	0.561	0.272	5.512545604404896e-4
EEF1AKMT2	3.705388993122515e-8	0.29849318389395074	0.371	0.13	5.667392464980886e-4
ZDHHC23	3.732320390196309e-8	0.3120780552006923	0.422	0.158	5.708584036805255e-4
PRR11	3.787648927519994e-8	0.2789648567457074	0.27	0.076	5.79320903464183e-4
ZMYM5	3.88654966038816e-8	0.3037200263798058	0.384	0.12	5.94447770556369e-4
MARF1	3.903417757137154e-8	0.28869914855463974	0.397	0.13	5.970277459541277e-4
RNF2	3.9076307249038685e-8	0.3288321561404129	0.435	0.201	5.976721193740467e-4
VPS13B	4.0164255515158735e-8	0.3442285788043985	0.684	0.418	6.143122881043529e-4
SS18L1	4.077538309544072e-8	0.3158683120712868	0.523	0.217	6.236594844447658e-4
TCHH	4.1087211256250145e-8	0.36556577858980255	0.646	0.408	6.28428896164346e-4
SLC1A4	4.136041937508164e-8	0.34636170444505293	0.439	0.168	6.326076143418737e-4
CHODL	4.305351156860434e-8	0.2803879725840619	0.295	0.092	6.585034594418033e-4
PTPRS	4.539137117944848e-8	0.3427552527134276	0.532	0.239	6.942610221896644e-4
WASF1	4.559586852374378e-8	0.3029751434063086	0.405	0.152	6.973888090706611e-4
ARHGEF12	4.600152625066095e-8	0.3407059901395162	0.506	0.228	7.035933440038592e-4
STRN3	4.637540127645892e-8	0.32613318905224375	0.515	0.223	7.093117625234392e-4
SH3D21	4.6767354786078615e-8	0.2888228523095614	0.304	0.082	7.153066914530724e-4
LRRC57	4.9727047242253935e-8	0.28176809477561104	0.316	0.103	7.60575187570274e-4
PAIP2	5.027288029455812e-8	0.3080083908916453	0.578	0.239	7.689237041052664e-4
CCKAR	5.074117059211662e-8	0.237483209613369	0.181	0.027	7.760862042064237e-4
SLC7A1	5.204598752925836e-8	0.343545596488642	0.43	0.196	7.960433792600066e-4
CDH8	5.228289070895223e-8	0.3145594326320099	0.38	0.152	7.996668133934243e-4
TTLL3	5.333914166143191e-8	0.31441808201798527	0.489	0.212	8.15822171711601e-4
KLHL24	5.3510876686959114e-8	0.39105263502973875	0.983	0.995	8.184488589270397e-4
FOXO3	5.3570160874058977e-8	0.37121395340652574	0.92	0.87	8.193556105687321e-4
RNASET2	5.459164720897619e-8	0.34371353573829144	0.679	0.391	8.349792440612908e-4
CMC4	5.585852632488706e-8	0.29742381092562087	0.35	0.125	8.543561601391476e-4
NIPAL2	5.708339936302661e-8	0.2856691435363671	0.376	0.13	8.730905932574919e-4
RAB4A	6.044167793980582e-8	0.3304632417193411	0.557	0.255	9.2445546408933e-4
TMEM41B	6.053908795404891e-8	0.35153979605078767	0.502	0.234	9.259453502571781e-4
MAMSTR	6.179700928348778e-8	0.212207988175109	0.203	0.038	9.451852569909456e-4
LRP11	6.237603958281837e-8	0.3330282578424677	0.515	0.223	9.540415254192069e-4
PPP4R3B	6.281154554833727e-8	0.30412524675500974	0.451	0.201	9.607025891618185e-4
PHC3	6.334148662746652e-8	0.36521164740147394	0.578	0.321	9.688080379671004e-4
INPP5J	6.361961733191682e-8	0.26004507809363714	0.363	0.114	9.730620470916677e-4
RMND1	6.373101596957939e-8	0.28391154529962553	0.409	0.147	9.747658892547168e-4
NIFK	6.500295574001994e-8	0.30054221984374646	0.409	0.163	9.94220208043605e-4
BTF3L4	6.751025855064184e-8	0.33236047646961636	0.447	0.19	0.0010325694045320668
FGFR2	6.77538122466051e-8	0.37950489647140784	0.857	0.777	0.001036294558311825
ALDH9A1	6.832000641422387e-8	0.3158683120712868	0.502	0.223	0.0010449544981055543
MAP4K5	6.83849393746672e-8	0.3366392150440004	0.494	0.234	0.001045947647735535
SCP2	6.950157366444954e-8	0.37379362621924606	0.637	0.375	0.0010630265691977557
MRAP2	6.995020946040341e-8	0.30447837245519127	0.371	0.147	0.0010698884536968702
STOM	7.033856790488601e-8	-0.40917719666793007	0.717	0.875	0.0010758283961052315
AGO4	7.101497300768268e-8	0.26730957796249566	0.342	0.103	0.0010861740121525065
CDK1	7.137112984481137e-8	0.3510257411581627	0.523	0.234	0.0010916214309763899
MMP24OS	7.227502726885005e-8	0.3470855321549883	0.595	0.31	0.0011054465420770616
NGDN	7.290078145693477e-8	0.27527632047161354	0.295	0.076	0.0011150174523838173
SLC2A8	7.384542432072246e-8	0.2682215629376632	0.312	0.092	0.00112946576498545
VEGFB	7.491563157721459e-8	0.34196864688939854	0.574	0.283	0.0011458345849734972
GRIPAP1	7.562383276950204e-8	0.34782440238077855	0.536	0.266	0.0011566665222095336
IL17RE	7.622316614887803e-8	0.26869080836085646	0.291	0.082	0.0011658333262470895
SFRP2	7.7068464205151e-8	0.37388124216054	0.582	0.293	0.0011787621600177845
AVPI1	7.73081248706656e-8	0.31373701595708814	0.354	0.125	0.0011824277698968303
ITGAX	7.769465833765579e-8	-0.5638126658493734	0.62	0.766	0.0011883397992744453
CBR1	7.868656511579649e-8	0.3592556268009681	0.932	0.826	0.0012035110134461073
NUP35	7.915524429331211e-8	0.3069796497817793	0.367	0.147	0.0012106794614662087
ZNF777	7.940907253314374e-8	0.2844069252587862	0.35	0.125	0.0012145617643944335
C1orf35	8.20462099954968e-8	0.33081252026865376	0.532	0.255	0.0012548967818811236
DHRS3	8.269215735014216e-8	0.31209595786358935	0.439	0.19	0.0012647765466704244
KRT1	8.38577175040045e-8	0.39966333390039677	0.498	0.283	0.0012826037892237489
AKAP7	8.712829167100728e-8	0.2949155379406894	0.359	0.136	0.0013326272211080564
MMUT	8.7131816666778e-8	0.2819376839424793	0.359	0.125	0.0013326811359183697
GAB1	8.922927505169313e-8	0.313632548539165	0.511	0.239	0.0013647617619156464
MARVELD2	9.035208384908556e-8	0.28752581451574427	0.329	0.12	0.0013819351224717636
SLC38A11	9.200563985870763e-8	0.36234460543865443	0.608	0.348	0.001407226261638933
C22orf39	9.227269506025957e-8	0.3097913736125049	0.456	0.179	0.00141131087094667
ORAI3	9.341566285472373e-8	0.2998344594459451	0.405	0.141	0.0014287925633629994
CCDC9B	9.34696278527991e-8	0.3352584252998458	0.451	0.201	0.0014296179580085622
SIN3A	9.364559148560657e-8	0.3085904748377662	0.544	0.25	0.0014323093217723526
NDRG1	9.426832936789024e-8	0.31506171131301874	0.527	0.245	0.0014418340976818812
MROH1	9.544781915591962e-8	0.32590955874125327	0.57	0.272	0.0014598743939897906
DIS3L2	9.703927731711889e-8	0.3182296959680043	0.477	0.207	0.0014842157465653335
TDRD15	9.994864525172437e-8	0.2917673207056375	0.376	0.147	0.0015287145291251244
VKORC1	1.0050648130484083e-7	0.31958181487035126	0.502	0.228	0.0015372466315575406
LPAR3	1.0155009524143705e-7	0.2775856594027723	0.359	0.125	0.0015532087067177797
TAFA5	1.0159328840158919e-7	0.3145216978503194	0.401	0.158	0.0015538693461023066
SOS1	1.0325931935614301e-7	0.29744318050962937	0.418	0.168	0.0015793512895522074
GPX4	1.0523467383404365e-7	0.3794838261558571	0.954	0.924	0.0016095643362916976
UNC13B	1.0724879783109699e-7	0.3092055654635355	0.515	0.228	0.0016403703628266285
GK5	1.0743011752196157e-7	0.3191921293843209	0.549	0.266	0.0016431436474984022
MPP4	1.0746606357126101e-7	0.22723701279895692	0.215	0.043	0.0016436934423224372
FBXL8	1.0839216414594111e-7	0.292614087891352	0.312	0.109	0.0016578581506121693
ABCC5	1.0841231307856003e-7	0.3027742830384117	0.992	0.989	0.0016581663285365757
KLK10	1.1032790693081067e-7	-0.37730485192373564	0.629	0.837	0.0016874653365067493
CD248	1.1122903553233698e-7	0.3477205964344906	0.561	0.272	0.0017012480984670941
CCSER2	1.1229550661709051e-7	0.3057544309897628	0.43	0.163	0.0017175597737083994
COL6A3	1.1357530240957097e-7	0.36395613782927416	0.992	1	0.001737134250354388
KREMEN1	1.144203848916877e-7	0.35945349941424065	0.983	0.973	0.0017500597869183634
CEP70	1.1652988548223497e-7	0.27224862777404546	0.253	0.071	0.001782324598450784
MID1	1.178085461155268e-7	0.29921567537431487	0.35	0.141	0.0018018817128369823
LRCH3	1.193447817514231e-7	0.28463235222987776	0.468	0.196	0.0018253784368880165
CIT	1.203015020308117e-7	0.2822452948265635	0.439	0.174	0.001840011473561265
HMCN1	1.2120670774580862e-7	0.3185913621593666	0.384	0.141	0.0018538565949721428
TBC1D3B	1.215135040172297e-7	0.2875052938514777	0.367	0.13	0.0018585490439435282
SNRNP70	1.2174147386708325e-7	-0.32923877173932414	1	1	0.0018620358427970383
MLST8	1.2722875038964598e-7	0.3034095592605059	0.443	0.19	0.0019459637372096353
TMEM117	1.2951115000099938e-7	0.30274265689530855	0.359	0.136	0.0019808730392652856
DTX4	1.3019670473899574e-7	0.2800417326973842	0.342	0.109	0.00199135859898294
UBE2B	1.3091038405921424e-7	0.30144860422262	0.608	0.31	0.002002274324185682
AKR1B10	1.3159268151554934e-7	0.34474833901255697	0.979	0.978	0.0020127100637803274
NFE2L2	1.3227803302359186e-7	0.34362269313251836	0.987	0.984	0.0020231925150958376
MGRN1	1.3328023749661502e-7	0.333952227799221	0.54	0.255	0.0020385212325107266
ERLIN2	1.3367335500503818e-7	0.3485145220021127	0.515	0.255	0.002044533964802059
FANCG	1.378853526360223e-7	0.31599652313921295	0.443	0.174	0.002108956468567961
SEPTIN11	1.383186632886838e-7	0.34916599866294107	0.578	0.299	0.0021155839550004185
RETSAT	1.3951476724790528e-7	0.2815101976316159	0.494	0.196	0.002133878365056711
SEC22A	1.4052803867384325e-7	0.22966271939387395	0.224	0.054	0.0021493763515164324
MFSD2A	1.4055082869627933e-7	0.27224862777404557	0.312	0.092	0.0021497249249095925
HAUS2	1.4297363872280612e-7	0.3176285312780546	0.422	0.179	0.0021867818042653198
MARCH9	1.4511167936035898e-7	0.2900599038905062	0.312	0.109	0.0022194831358166908
HMGB1	1.4601369831568986e-7	0.3276077010081382	0.983	0.995	0.0022332795157384766
OSR2	1.4661687849917386e-7	0.2927127303337613	0.426	0.163	0.0022425051566448643
WDR76	1.469621251968537e-7	0.2784089378506184	0.38	0.136	0.0022477857048858775
RARS2	1.4992993925268444e-7	0.2891745432975839	0.451	0.19	0.0022931784208698085
MLPH	1.5243850429314903e-7	0.3334958166005863	0.523	0.266	0.0023315469231637146
PCSK5	1.5259501433027071e-7	0.4058182139985419	0.7	0.516	0.002333940744181491
RBMX2	1.5369677820977752e-7	0.3033289991268663	0.502	0.217	0.002350792222718547
ATP5F1B	1.5428191935212462e-7	0.2392510720781349	1	1	0.0023597419564907463
SEC31A	1.5738202342726788e-7	0.3239557762343448	0.612	0.326	0.0024071580483200623
MANSC1	1.5740141870641672e-7	0.2899565019394652	0.35	0.12	0.0024074546991146436
ZNF57	1.614541813882082e-7	0.28310714324873937	0.325	0.12	0.0024694417043326445
MYLIP	1.6613674376610111e-7	0.30483697783268243	0.527	0.255	0.0025410614959025164
SLC2A12	1.6623143469282577e-7	0.23968076531761492	0.203	0.043	0.0025425097936267703
ABCA13	1.6951181615973978e-7	0.30887754976476794	0.418	0.185	0.00259268322816322
PPM1J	1.7054084162674344e-7	0.2800417326973842	0.333	0.103	0.002608422172681041
PCDH7	1.7164592026739782e-7	0.24386682640422286	0.253	0.065	0.00262532435048985
AP1M2	1.7196398424747376e-7	0.2800417326973842	0.346	0.125	0.002630189139065111
PAK1	1.7410511083650924e-7	0.2952074780521504	0.477	0.212	0.002662937670244409
BICRA	1.7486516049877034e-7	0.2974605717017854	0.464	0.185	0.0026745626298286924
TUSC3	1.7611226959076075e-7	0.3447160581267892	0.57	0.304	0.0026936371633906856
CCDC80	1.7975092282806054e-7	0.31520077295859233	0.447	0.179	0.002749290364655186
ADK	1.8031618094967116e-7	0.3347900938427582	0.464	0.234	0.0027579359876252203
CELSR2	1.8181601334902894e-7	0.30434550313838254	0.54	0.25	0.0027808759241733975
TPRN	1.8200456954686368e-7	0.31599652313921295	0.443	0.196	0.00278375989121928
NEK9	1.8515773621181315e-7	0.31575026641063225	0.54	0.261	0.002831987575359682
CENPS	1.864767640786644e-7	0.28869914855463974	0.38	0.136	0.002852162106583172
NSL1	1.913963174561347e-7	0.26839115210453146	0.363	0.125	0.0029274066754915802
TMEM37	1.917573182199185e-7	0.2829155528259014	0.46	0.19	0.0029329281821736533
EGR2	1.924235525347852e-7	0.34724211706216834	0.511	0.245	0.0029431182360195396
CERS3	1.9286924034384008e-7	0.2927127303337613	0.422	0.174	0.002949935031059034
CAPN1	1.9389301812169824e-7	0.2627713494705213	1	0.995	0.0029655937121713747
KRT20	1.9400244736538352e-7	-0.3699348228118806	0.759	0.924	0.002967267432453541
TIMP2	1.9436773370099125e-7	0.39304965239659273	0.865	0.728	0.0029728544869566612
WDR34	1.9485257421971979e-7	0.3018354237623957	0.582	0.288	0.0029802701226906143
LNX2	1.96193476156464e-7	0.300253786593466	0.363	0.147	0.003000779217813117
MAST2	1.9660974593929512e-7	0.2811817525440532	0.312	0.109	0.003007146064141519
DHX35	2.0023937238290542e-7	0.3266964117964219	0.553	0.277	0.0030626612005965385
SDC3	2.032364432079111e-7	0.30904854597699727	0.65	0.353	0.003108501398865
FAM13A	2.033392118995926e-7	0.30249900642479566	0.325	0.13	0.0031100732460042687
CDCA7L	2.03343029174224e-7	0.2784089378506184	0.376	0.141	0.003110131631219756
ERG28	2.0420172016994115e-7	0.28748606701830004	0.384	0.13	0.00312326530999925
SERPINF2	2.0646507365005775e-7	0.27224862777404557	0.312	0.103	0.0031578833014776334
NINL	2.0848991949444858e-7	0.27318090246942	0.409	0.158	0.003188853318667591
P4HA2	2.1053934378745488e-7	0.27322046684137025	0.354	0.136	0.0032201992632291225
TRIM11	2.1108533768821286e-7	0.34021898620157964	0.544	0.272	0.0032285502399412155
MTRF1L	2.1121084490630097e-7	0.25454662604058653	0.308	0.103	0.003230469872841873
TSPAN17	2.1423744925346447e-7	0.3218422131159199	0.481	0.228	0.0032767617863317393
SH3D19	2.1890490104205627e-7	0.2977837198811833	0.532	0.234	0.0033481504614382507
CDCA3	2.1976812712210363e-7	0.26128476005940926	0.38	0.13	0.003361353504332575
COL16A1	2.199531801500086e-7	0.3238896112206485	0.637	0.315	0.0033641838903943817
SMO	2.300850670158286e-7	0.3173365173025835	0.489	0.223	0.0035191511000070984
SLIT2	2.3132492232975442e-7	0.2923726124466695	0.481	0.201	0.003538114687033594
HLA-DRB5	2.3631739004518404e-7	0.3789798027291639	0.608	0.348	0.00361447448074109
POLQ	2.37408571968597e-7	0.2967709469081143	0.414	0.163	0.0036311641082596912
RAP1GAP	2.3966265088012445e-7	0.28370853466946017	0.304	0.109	0.0036656402452115034
COTL1	2.4182990800158954e-7	-0.444220037633263	0.722	0.886	0.003698788442884312
TUBAL3	2.4243734693710654e-7	0.3151524811029624	0.485	0.239	0.0037080792214030443
CREG1	2.4266152563825145e-7	0.3385187544634327	0.574	0.288	0.003711508034637056
AGBL5	2.4670645015085456e-7	0.3241178676946455	0.489	0.239	0.0037733751550573205
NCBP2AS2	2.4829366300598837e-7	0.3033289991268663	0.511	0.223	0.0037976515756765923
PICK1	2.5643852106399744e-7	0.31698336690527446	0.384	0.158	0.00392222717967384
HIST1H1E	2.5819378405326024e-7	0.21957399853795412	1	1	0.0039490739270946155
HPF1	2.584061145242121e-7	0.31221503509169	0.595	0.315	0.003952321521647824
NAV2	2.613679114852049e-7	0.29146994594898074	0.435	0.179	0.003997622206166208
SBF2	2.693423178224724e-7	0.23643244843007374	0.274	0.076	0.004119590751094715
PDGFRB	2.791976554257819e-7	-0.5626921259554583	0.7	0.766	0.004270328139737334
COPZ2	2.805815491723921e-7	0.28463235222987776	0.451	0.19	0.004291494794591738
ALDH16A1	2.812104521105155e-7	0.2974605717017854	0.468	0.223	0.004301113865030335
EEFSEC	2.820014166526055e-7	0.25433842991627836	0.384	0.141	0.004313211667701601
COLEC12	2.826523868781729e-7	0.294968704274129	0.489	0.207	0.0043231682573016544
IFI27L2	2.8823714323981573e-7	0.28968322111006617	0.468	0.201	0.004408587105852982
UHRF1BP1	2.9230517608377254e-7	0.2675138186640117	0.392	0.152	0.004470807668201301
PLAAT2	2.974893715783644e-7	0.26930134372370884	0.333	0.12	0.004550099938291084
NNT	2.98742994971436e-7	0.30108130998175814	0.443	0.201	0.004569274108088113
GINS2	3.0012282073453424e-7	0.2781978941052318	0.485	0.201	0.004590378543134701
BAG4	3.0198847469157486e-7	0.36535803216552687	0.578	0.353	0.004618913720407638
CEP63	3.024239718427768e-7	0.31432684438691055	0.515	0.228	0.004625574649335271
PPP2R3A	3.030116238911664e-7	0.32830566465807903	0.527	0.245	0.00463456278741539
NT5DC3	3.1774947494463083e-7	0.28629640225967823	0.38	0.141	0.004859978219278129
SKA3	3.1991518586640107e-7	0.25737799453756155	0.278	0.092	0.004893102767826604
CHM	3.247544647899401e-7	0.2856691435363671	0.359	0.147	0.004967119538962134
P2RY1	3.267586358449644e-7	0.34108750410204347	0.578	0.342	0.00499777333524873
ALKBH6	3.3091078727240356e-7	0.2881263722780505	0.346	0.13	0.005061280491331413
CCN4	3.3378193310222633e-7	0.3072440491302493	0.405	0.168	0.005105194666798552
VPS41	3.3791131628197753e-7	0.268120742151369	0.422	0.163	0.005168353582532846
CDCA7	3.388690033667863e-7	0.3094840108281418	0.561	0.277	0.005183001406494996
CEP57	3.3928361194921876e-7	0.28932214113298715	0.367	0.141	0.005189342844763301
C11orf68	3.400005945053727e-7	0.28746801539148453	0.43	0.174	0.005200309092959675
CACNB3	3.432936201591294e-7	0.31441808201798527	0.46	0.212	0.0052506759203338835
OCLM	3.481381579122992e-7	0.2197812078799098	0.215	0.049	0.005324773125268616
HNRNPDL	3.488235840914893e-7	-0.2836234664949169	1	1	0.005335256718679329
RNF183	3.4925765072608325e-7	0.24938766996523323	0.325	0.103	0.0053418957678554434
SPHK2	3.4954409430520256e-7	0.2991389994931941	0.409	0.185	0.005346276922398073
TBC1D17	3.4959377085918614e-7	0.285708000345583	0.397	0.168	0.005347036725291252
HMCES	3.520165564140816e-7	0.3214866359597766	0.515	0.266	0.005384093230353378
OTUD1	3.5252397112419164e-7	0.2689809139401343	0.397	0.152	0.005391854138344511
SGPP2	3.567555729163947e-7	0.3964815385234892	0.84	0.799	0.005456576487756257
TM2D3	3.5876297912612874e-7	0.26987225589613284	0.38	0.147	0.005487279765734139
TMEM248	3.5927509422584806e-7	0.31549240745967133	0.608	0.326	0.005495112566184346
LAMC1	3.6154067011970803e-7	-0.4522161828230433	0.751	0.875	0.005529764549480934
KCTD21	3.618739260048062e-7	0.29882350013584125	0.38	0.158	0.005534861698243511
CEP152	3.6249184383235744e-7	0.3320580230093493	0.481	0.245	0.005544312751415907
TMEM237	3.668663948218659e-7	0.25562640682663224	0.35	0.125	0.005611221508800439
UBR2	3.684156326793687e-7	0.2863488248188994	0.498	0.239	0.005634917101830944
CNIH1	3.835052174773254e-7	0.32115822825499196	0.54	0.255	0.0058657123013156915
IRF3	3.8812577492954295e-7	0.30819018210167515	0.578	0.283	0.005936383727547359
TRIM2	3.9253241652911386e-7	0.3593099731709356	0.667	0.424	0.006003783310812797
FZR1	3.9993682306132205e-07	0.3285168474207908	0.561	0.299	0.006117033708722921
P4HTM	4.0344851110767126e-7	0.2990701176845493	0.468	0.223	0.006170744977391832
EDEM2	4.059353575991256e-7	0.2946753756271938	0.57	0.261	0.006208781294478626
PDGFC	4.060703162947611e-7	0.21731295228916048	0.219	0.043	0.00621084548772837
DTL	4.0992144203878786e-7	0.2765359861771438	0.367	0.147	0.00626974845598326
ZNF622	4.187733137341562e-7	0.2880872212708187	0.392	0.168	0.006405137833563919
IGLC1	4.1980902858989033e-7	-0.6671856704128016	0.722	0.951	0.006420979092282373
PHACTR3	4.2867648248903415e-7	0.4322201551869338	0.751	0.663	0.006556606799669777
SLC9A2	4.2929558453269905e-7	0.27812519411071485	0.329	0.13	0.006566075965427632
SBSPON	4.320153787192528e-7	0.4942573791286061	0.616	0.462	0.006607675217510971
ANTXR1	4.366921605320402e-7	0.35555798691037643	0.633	0.375	0.006679206595337555
SLC12A8	4.421321017740244e-7	0.2580154263673853	0.329	0.103	0.006762410496633704
PPIC	4.435526588431573e-7	0.277884162443478	0.384	0.152	0.006784137917006092
PLAAT5	4.4467151671248586e-7	0.3041733951702825	0.511	0.234	0.006801250848117471
PHAX	4.466543027472408e-7	0.25356952133619315	0.338	0.114	0.006831577560519048
SIX1	4.4688839783173676e-7	0.25055355667472656	0.27	0.092	0.006835158044836414
IGHM	4.471572876252616e-7	-0.5663572282679982	0.135	0.315	0.006839270714228377
CREB1	4.5290330609571426e-7	0.3017745800772175	0.418	0.185	0.006927156066733949
INTS12	4.535475891950508e-7	0.2453574545859262	0.304	0.109	0.006937010376738302
YIPF5	4.550223811125109e-7	0.26839115210453146	0.35	0.125	0.006959567319115854
DHFR2	4.5581840514877594e-7	0.2850115796959546	0.321	0.13	0.006971742506750528
LGALS8	4.5612929804848643e-7	0.2624476726826461	0.338	0.12	0.0069764976136516
DBR1	4.57317398703998e-7	0.280262311406	0.371	0.141	0.0069946696131776495
TNFAIP8L1	4.612577485149086e-7	0.29335042587574645	0.401	0.168	0.0070549372635355274
DNAJB4	4.61692793907509e-7	0.2765359861771438	0.359	0.125	0.00706159128281535
ELP6	4.6743906723347517e-7	0.2642348063272749	0.515	0.228	0.007149480533336003
ARHGEF28	4.675244133479773e-7	0.2829155528259017	0.443	0.185	0.007150785902157313
IST1	4.7512223642613835e-7	0.2977837198811832	0.422	0.168	0.007266994606137786
PLA2G6	4.753084534776714e-7	0.30108130998175814	0.43	0.179	0.0072698427959409844
UBXN7	4.788802379510366e-7	0.3114973769715252	0.544	0.25	0.007324473239461105
ELL2	4.827350406604722e-7	-0.4771198893041583	0.595	0.772	0.007383432446901923
IL17RD	4.89477959321651e-7	0.24967077979883562	0.308	0.103	0.007486565387824652
VMAC	4.948842582383499e-7	0.27079649374013337	0.346	0.13	0.007569254729755562
SUSD6	4.981964728566057e-7	0.2937817893236868	0.633	0.337	0.007619915052341783
ZNF576	4.996162097386747e-7	0.2548850088358259	0.278	0.087	0.007641629927953029
PCNX3	5.085311467085357e-7	0.2880159436323621	0.46	0.207	0.007777983888907054
POP5	5.184311359098993e-7	0.2831432688773393	0.506	0.217	0.00792940422374191
GPR137B	5.220328674733905e-7	0.280846359065642	0.477	0.217	0.007984492708005508
MAFG	5.314540566261838e-7	0.3272459052484615	0.502	0.261	0.008128589796097482
LMAN2L	5.321337400511628e-7	0.3063312398363437	0.519	0.272	0.008138985554082535
NME6	5.334734531378764e-7	0.2589518051605878	0.371	0.13	0.00815947646574382
SERINC1	5.427971575380802e-7	0.26827972557109975	0.451	0.179	0.008302082524544936
LRRC58	5.465627394141917e-7	0.2905339808017952	0.523	0.239	0.008359677099340063
NPNT	5.524918844857962e-7	0.26987225589613284	0.371	0.147	0.008450363373210252
SSH3	5.562485757349371e-7	0.2750310684453723	0.405	0.174	0.008507821965865863
EIF2D	5.578851591780116e-7	0.31419680977201614	0.595	0.326	0.008532853509627687
ATP6V1D	5.592232605424726e-7	0.2596739350034224	0.342	0.109	0.008553319769997118
CUEDC1	5.728347861347564e-7	0.2817089570231119	0.422	0.168	0.008761508053931099
PLXDC2	5.732734129284828e-7	0.3071440875822524	0.608	0.315	0.008768216850741145
PLXNC1	5.854112650076688e-7	0.24136807008805572	0.253	0.076	0.008953865298292294
RECQL4	5.888309198517659e-7	0.2789085128421565	0.515	0.239	0.00900616891913276
PWWP3A	5.913419368936718e-7	0.29357713721455736	0.451	0.19	0.00904457492478871
PNKD	5.916625011080744e-7	0.32830566465807903	0.536	0.283	0.009049477954447998
LRRC45	5.92099996654327e-7	0.2786748969334784	0.477	0.201	0.009056169448827932
FAM160A1	5.944170013056224e-7	0.24074082651555603	0.295	0.092	0.009091608034969495
BTN3A2	5.968191976009614e-7	0.3128906122713913	0.473	0.239	0.009128349627306706
ECHDC1	6.010239750363039e-7	0.3172470173155274	0.498	0.245	0.009192661698180268
MMGT1	6.021159035669839e-7	0.26004507809363714	0.338	0.12	0.009209362745057018
RNF8	6.06220442455178e-7	0.24967077979883562	0.312	0.109	0.009272141667351947
ZIC2	6.110891976888625e-7	0.22956222867249534	0.228	0.065	0.009346609278651153
YEATS4	6.192945355561028e-7	0.30244886554974454	0.553	0.277	0.009472109921330591
RASEF	6.216757024296226e-7	0.20993342192356276	0.228	0.049	0.009508529868661077
SAC3D1	6.312610175115897e-7	0.2959305468057061	0.511	0.255	0.009655137262839765
PRR14L	6.326210624423489e-7	0.33719052019272777	0.624	0.386	0.009675939150055726
IGHG1	6.380856036255384e-7	-0.8923674622832016	0.886	0.935	0.00975951930745261
COQ8A	6.38521061643052e-7	0.29980329131111505	0.565	0.283	0.009766179637830481
TFRC	6.462795924183674e-7	0.3405722251963139	0.945	0.897	0.00988484636603893
MYO1E	6.508141167155812e-7	0.27812519411071485	0.316	0.109	0.009954201915164815
VIM	6.512148029142278e-7	-0.3788303543530973	0.996	1	0.009960330410573114
PTOV1	6.659799806137519e-7	0.30765396390524424	0.608	0.321	0.010186163803487336
HIBADH	6.742886797955002e-7	0.2740713633808635	0.418	0.174	0.010313245357472176
NR2C2	6.827683612451255e-7	0.2954608061450151	0.418	0.179	0.010442942085244194
PDCD11	6.872441029836996e-7	0.28968322111006617	0.46	0.212	0.010511398555135684
EIF3E	6.908754602286935e-7	0.2890438703170235	0.489	0.223	0.010566940164197867
HLA-DQB2	6.942356365661592e-7	0.2458618613500044	0.262	0.065	0.010618334061279405
F8A1	6.989129286460243e-7	0.3121130886519849	0.435	0.196	0.010689873243640942
YAF2	7.032884711605786e-7	0.26545306626519244	0.43	0.19	0.01075679716640105
AP1S1	7.088239382682773e-7	0.2936056253279994	0.612	0.342	0.010841462135813301
TNFRSF19	7.143563333461153e-7	0.20972754321598694	0.19	0.038	0.010926080118528834
PMM1	7.180255779912179e-7	0.2821470888402835	0.506	0.228	0.010982201215375678
KNTC1	7.269245853908551e-7	0.2768623030871774	0.401	0.168	0.01111831153355313
HBP1	7.35260433300119e-7	0.3056590430403155	0.527	0.288	0.01124580832732532
SP1	7.461047879468494e-7	0.28374426661187485	0.511	0.223	0.011411672731647062
SH2D3A	7.5394220960609e-7	0.2736039073860567	0.418	0.168	0.011531546095925146
PRPF31	7.55619752398873e-7	0.28589768928589676	0.574	0.293	0.011557204112940762
REPS1	7.629976633607092e-7	0.2853269726643582	0.519	0.234	0.011670049261102048
ZBTB33	7.663292977764988e-7	0.2596739350034224	0.342	0.114	0.011721006609491548
CMC1	7.761769546877672e-7	0.27668359911438695	0.443	0.185	0.011871626521949398
MPST	7.826138399367467e-7	0.30781197223363066	0.485	0.217	0.01197007868183254
HACD4	7.837279087511176e-7	0.18631844898686936	0.16	0.022	0.011987118364348345
KRTCAP3	7.873764755947341e-7	0.3242504744359391	0.515	0.288	0.012042923194221459
FAM118A	7.881694035066157e-7	0.32801189929605445	0.54	0.293	0.012055051026633687
ABHD5	7.927587785033591e-7	0.27322046684137025	0.338	0.141	0.012125245517208878
BCAS4	7.981111783042601e-7	0.2774569187768067	0.477	0.228	0.012207110472163657
TESMIN	8.088911525902738e-7	0.2789432803480538	0.354	0.158	0.012371990178868239
ODF2	8.101500362322391e-7	0.2884939579639243	0.506	0.239	0.012391244804172096
AK4	8.240287871314534e-7	0.2857444702582686	0.422	0.185	0.012603520299175578
SLC2A9	8.523967841457588e-7	0.16174908650849468	0.127	0.011	0.01303740881350938
KRT7	8.564313122896632e-7	0.2736595765817528	0.371	0.152	0.0130991169214704
USF3	8.703694304043679e-7	0.2596739350034224	0.354	0.147	0.013312300438034807
ZNF750	8.73799642860299e-7	0.3375031667530048	0.485	0.266	0.013364765537548274
ATPSCKMT	8.745804633753863e-7	0.29577659140754364	0.557	0.255	0.013376708187326534
GPRC5A	8.992374624065394e-7	0.2749227620723709	0.435	0.179	0.01375383698750802
E2F2	9.011207293037423e-7	0.2123637363174269	0.215	0.049	0.013782641554700738
CCL5	9.096439861308706e-7	0.3932640287354114	0.439	0.234	0.013913004767871665
YTHDF1	9.115881591885338e-7	0.2750310684453723	0.388	0.158	0.013942740894788624
C11orf80	9.164755731785238e-7	0.2713824043671224	0.468	0.201	0.014017493891765521
CCSAP	9.180458933214372e-7	0.27318090246942	0.38	0.152	0.014041511938351382
NIBAN2	9.276296014732303e-7	-0.34041338769230434	0.97	0.984	0.014188094754533056
ITGBL1	9.415454419162595e-7	0.2508595190653536	0.245	0.082	0.014400937534109188
DGKA	9.541336859734511e-7	0.3116200749449868	0.629	0.359	0.014593474726963936
TRMT44	9.550698687123142e-7	0.3097913736125049	0.447	0.239	0.014607793641954846
USP9X	9.625858469140597e-7	0.2968685945470493	0.511	0.261	0.014722750528550543
TBX5	9.783959695205792e-7	0.20983154747230487	0.207	0.049	0.014964566353817259
SPR	9.959063686721667e-7	0.2980659648279679	0.578	0.299	0.015232387908840789
RAB3GAP1	9.986952771249422e-7	0.26248565883414837	0.447	0.179	0.01527504426362599
JCHAIN	1.0064560382994183e-6	-0.6624217558358027	0.388	0.516	0.015393745105789603
MAGED2	1.0123749737035689e-6	0.2740713633808635	0.401	0.152	0.015484275222796086
ASF1A	1.0216878761590675e-6	0.2929699181481313	0.451	0.207	0.015626716065852937
VTI1B	1.023934658552992e-6	0.2491098731454934	0.329	0.114	0.015661080602568014
EMC3	1.0249359998691727e-6	0.28748606701830004	0.388	0.168	0.015676396117998995
MAP3K13	1.030381722262051e-6	0.24830690606119915	0.376	0.152	0.015759688441998067
BTBD11	1.0529876968959167e-6	0.3113147573458522	0.409	0.19	0.016105446824023047
SFI1	1.0542988043835637e-6	0.28297503436710403	0.57	0.272	0.01612550021304661
PSRC1	1.0573722908363704e-6	0.26080847613996494	0.308	0.12	0.016172509188342284
PDCL	1.057936617902867e-6	0.2939821497213269	0.473	0.217	0.016181140570824353
CNKSR1	1.0652144063235523e-6	0.27668359911438695	0.443	0.201	0.016292454344718734
ALCAM	1.0657028557719798e-6	0.23368504655015787	1	1	0.01629992517903243
IL20RA	1.0659886255409446e-6	0.1887543122592853	0.148	0.022	0.016304296027648747
SIRT2	1.070044102934919e-6	0.2713115085199919	0.367	0.141	0.016366324554389584
IRS1	1.0737520827528965e-6	0.2789246926298671	0.439	0.201	0.016423038105705553
RHOT1	1.078736271825636e-6	0.23345614477698662	0.325	0.103	0.016499271277573103
DYNC1LI1	1.090633181816493e-6	0.29810956856486953	0.43	0.185	0.01668123451588326
SP3	1.0914341779829852e-6	0.3325194190203238	0.819	0.701	0.016693485752249757
KCP	1.1318413024061623e-6	0.21733803195158125	0.232	0.065	0.017311512720302253
RIMS2	1.1365643527982433e-6	0.21978120787990982	0.224	0.065	0.01738375177604913
ECD	1.156186155547443e-6	0.2596739350034224	0.35	0.147	0.01768386724909814
SPON1	1.162734946766321e-6	0.3029224431801558	0.439	0.212	0.017784031010790877
PRUNE1	1.168814589963449e-6	0.2685470348751736	0.401	0.179	0.017877019153490954
ZNF460	1.21480336745621e-6	0.24463639656618555	0.333	0.13	0.01858041750524273
ANKRD35	1.228447402649465e-6	0.27040728094987787	0.392	0.158	0.018789103023523566
DCPS	1.2306767522659953e-6	0.2879527105214892	0.498	0.228	0.018823200925908397
MTMR1	1.2347102673260523e-6	0.2617752965445371	0.468	0.207	0.01888489353875197
ZNF268	1.2361223056049342e-6	0.2660042246405556	0.333	0.109	0.01890649066422747
CHTF18	1.2388770257957016e-6	0.2523490703363406	0.38	0.158	0.018948624109545256
NCKIPSD	1.2594338224604438e-6	0.26910892024347827	0.43	0.19	0.01926304031453249
CSTF1	1.2657228105489317e-6	0.27539518309090943	0.43	0.201	0.01935923038734591
MPC1	1.2678809274401536e-6	0.2593095720665475	0.354	0.141	0.01939223878519715
HAP1	1.2723316371118064e-6	0.2270860085031433	0.228	0.065	0.01946031238962508
NOL9	1.2801295982943639e-6	0.2635974401723993	0.426	0.196	0.019579582205912296
EIF4A2	1.2931973819884314e-6	0.22530666480985762	1	1	0.019779453957513057
SLC35G1	1.303202855234847e-6	0.2660042246405556	0.346	0.136	0.019932487670816984
MBTD1	1.3076262543482471e-6	0.28523426936852597	0.456	0.207	0.02000014356025644
ATP1B1	1.3171452462444737e-6	0.3544488845358922	0.979	0.984	0.020145736541309224
IMPACT	1.318773342656074e-6	0.26708692265826667	0.376	0.152	0.020170638275924652
ABRACL	1.3236307425960906e-6	0.2772667025406701	0.489	0.223	0.020244932208007205
ZNRF2	1.3367041451562244e-6	0.2291799058821596	0.278	0.087	0.02044488990016445
PMS2	1.3528230612725834e-6	0.2705443215617967	0.481	0.212	0.020691428722164163
FAM111B	1.3575513263300464e-6	0.24373594003163263	0.384	0.152	0.02076374753621806
DPH7	1.3723984887970885e-6	0.2916471940792309	0.498	0.245	0.020990834886151468
DVL1	1.398375861603716e-6	0.31218874164655835	0.532	0.288	0.021388158803228835
WWC1	1.3989424504488014e-6	0.24228860728947949	0.338	0.125	0.021396824779614416
NAP1L2	1.4198163399248613e-6	0.22701277711098589	0.245	0.076	0.021716090919150752
KIFC2	1.4469037894791375e-6	0.3013949734335622	0.515	0.261	0.022130393460083407
WDR92	1.4723755602081187e-6	0.2709096995657473	0.422	0.185	0.022519984193383174
USP33	1.4761605884985288e-6	0.2863789566089336	0.523	0.255	0.022577876201084996
MERTK	1.4766693981215542e-6	0.3135510357394996	0.57	0.304	0.02258565844426917
OXSR1	1.4858461199362972e-6	0.28577876665415003	0.46	0.234	0.022726016404425665
HSD17B8	1.5002834534615646e-6	0.2403425303622264	0.316	0.114	0.02294683542069463
HIST1H2BL	1.5187576321433262e-6	0.30918029293301674	0.62	0.37	0.023229397983632175
MAN2B2	1.5251559733149386e-6	0.26765205749903315	0.502	0.228	0.023327260611851985
BIRC6	1.5538481988526896e-6	0.28053523895900623	0.502	0.239	0.023766108201451887
BNC2	1.5567590431548874e-6	0.22214822242382634	0.278	0.092	0.023810629565054003
CCHCR1	1.5572161073700428e-6	0.2559835734112613	0.38	0.141	0.023817620362224807
IFT20	1.580369234954859e-6	0.2843902893029864	0.532	0.239	0.024171747448634567
CAMK2G	1.5865348215843e-6	0.23595249855105555	0.304	0.109	0.02426605009613187
BCL2L12	1.5943136594429066e-6	0.26942258369528205	0.367	0.147	0.024385027421179255
SMG6	1.600711637399521e-6	0.26942258369528205	0.371	0.158	0.024482884494025674
SYNGR3	1.6022108961943886e-6	0.27587576995083607	0.405	0.179	0.024505815657293175
MAPK8	1.604085847038336e-6	0.22687063266622945	0.274	0.087	0.024534493030451347
SCRN2	1.6062714301486703e-6	0.2589518051605878	0.367	0.147	0.02456792152412391
TSPAN18	1.619165973406976e-6	0.2983910425762763	0.494	0.239	0.0247651435632597
P3H1	1.6213305252810675e-6	0.27592428591744383	0.519	0.25	0.024798250384173926
BLOC1S6	1.621744985945667e-6	0.26486909740844805	0.515	0.245	0.02480458956003898
CAMSAP3	1.6274115991136292e-6	0.2930301899105486	0.515	0.255	0.02489126040844296
TPRG1L	1.6299408968401546e-6	0.2660964007924502	0.451	0.201	0.024929946017170166
CST3	1.6479931587137505e-6	0.38509134454647675	0.975	0.984	0.025206055362526816
ELL3	1.656588908646234e-6	0.2245347378505444	0.27	0.092	0.02533752735774415
UTP25	1.673265376077306e-6	0.2596739350034224	0.342	0.136	0.025592593927102395
NXPE3	1.7074338186192906e-6	0.2655848974930347	0.489	0.223	0.02611520025578205
PEX1	1.7092735700087904e-6	0.2696374143175076	0.456	0.201	0.02614333925328445
PRKRA	1.7112560639480412e-6	0.2692272757988086	0.481	0.245	0.02617366149808529
RXRB	1.7156477530980547e-6	0.25121371571656703	0.418	0.179	0.026240832383634748
CENPK	1.7210005208629744e-6	0.2458618613500044	0.257	0.087	0.026322702966599193
EML5	1.733874169811017e-6	0.20739748342407754	0.211	0.054	0.026519605427259504
RNF44	1.7488506030541893e-6	0.32055897796978683	0.523	0.288	0.026748669973713824
ZNF586	1.75940240428608e-6	0.2843902893029864	0.549	0.283	0.026910059773555595
CCNA2	1.7678652586271258e-6	0.26284992977179594	0.363	0.136	0.02703949913070189
FAM89A	1.7718430787876387e-6	0.2932022773492793	0.519	0.266	0.027100339890056935
FAM135A	1.774025685206925e-6	0.2572559132985727	0.43	0.196	0.02713372285523992
PCNX2	1.7808792749063373e-6	0.26251708975627214	0.536	0.255	0.02723854850969243
WDR66	1.8055055585977744e-6	0.28523426936852597	0.439	0.196	0.02761520751875296
ZDHHC1	1.8193666303709284e-6	0.2580154263673853	0.325	0.13	0.02782721261152335
ARL6IP6	1.8572301245496837e-6	0.2666675955107457	0.376	0.147	0.02840633475498741
FBXW4	1.8603317218586254e-6	0.2899902101613125	0.511	0.245	0.028453773685827674
NSD3	1.8699196674590522e-6	0.30844318440681273	0.975	0.957	0.028600421313786203
CIR1	1.8822604376185707e-6	0.2662556376794105	0.397	0.174	0.028789173393376038
ATG3	1.9569732374756012e-6	0.3028768236433724	0.506	0.266	0.02993190566718932
RNF115	1.9714558644009863e-6	0.26781390430171154	0.532	0.261	0.030153417446013086
TIAM1	1.985574962833285e-6	0.2684269168216371	0.485	0.228	0.030369369056535093
CLTCL1	2.0136823087898346e-6	0.22208032396949798	0.321	0.114	0.03079927091294052
MCCC2	2.017669076383392e-6	0.32830566465807903	0.511	0.277	0.03086024852328398
C7orf25	2.019040285637399e-6	0.21978120787991012	0.245	0.065	0.030881221168824018
CDC42BPA	2.0377414940050224e-6	0.24901191920366444	0.409	0.158	0.03116725615080682
PHIP	2.0601025288562866e-6	0.29167412636169554	0.557	0.288	0.0315092681788569
GPKOW	2.061404421315537e-6	0.2713115085199919	0.371	0.163	0.03152918062402114
OAZ1	2.0657432051029623e-6	0.17030229479898296	1	1	0.03159554232204981
CREB3L1	2.0698147722934807e-6	0.2705443215617967	0.468	0.201	0.031657816942228786
ITFG1	2.0743295845984618e-6	0.2859235646711219	0.582	0.31	0.031726870996433475
EPHX1	2.080202574167176e-6	0.2722486277740453	0.447	0.212	0.031816698371886956
SWI5	2.088889855642852e-6	0.26091108383976447	0.363	0.141	0.03194957034205742
ECE1	2.0946123621406083e-6	-0.45283397487623867	0.612	0.75	0.032037096078940605
DTD2	2.0954711366845665e-6	0.2959305468057061	0.481	0.25	0.032050231035590446
SEMA6D	2.0982639688622237e-6	0.22908895010613778	0.287	0.092	0.03209294740374771
CEP97	2.135208869680092e-6	0.24601274945308957	0.367	0.147	0.03265801966175701
ULK1	2.1616793747207034e-6	0.2672599180467933	0.586	0.31	0.033062886036353156
ZC3HAV1L	2.1699859798820167e-6	0.2835571183132247	0.443	0.207	0.03318993556229544
EIF5A2	2.186161388114956e-6	0.25276961983382074	0.485	0.217	0.03343733843121825
SLFN13	2.191927685756734e-6	0.24649854625568932	0.346	0.147	0.033525533953649246
ATF5	2.1931936967015186e-6	0.2581476476769594	0.456	0.207	0.03354489759104973
ZNF761	2.1933705525189245e-6	0.23549944162684053	0.329	0.109	0.03354760260077695
GAA	2.1945750326160905e-6	0.2636354974693377	0.346	0.141	0.03356602512386311
ACSS1	2.2014749267739737e-6	0.3544832873677566	0.869	0.788	0.03367155900500793
JAM3	2.207257103710431e-6	0.2628499297717958	0.418	0.174	0.033759997401251046
ZNF224	2.2090374148391224e-6	0.23535401180037116	0.342	0.114	0.03378722725996438
ATRX	2.209433174912795e-6	0.2617752965445371	0.464	0.217	0.0337932804102912
DSG2	2.209585222267555e-6	0.2622164742003066	0.565	0.293	0.03379560597458225
NFS1	2.2116640980193373e-6	0.2491098731454934	0.329	0.141	0.033827402379205763
TSHZ2	2.2177997510633295e-6	0.2643276468331718	0.633	0.326	0.033921247192513625
FZD6	2.2341906838763393e-6	0.2841717951498649	0.473	0.228	0.03417194650988861
RCN1	2.2530949809299122e-6	0.2722486277740455	0.397	0.174	0.03446108773332301
SYDE2	2.2619636851610023e-6	0.23595249855105555	0.295	0.103	0.03459673456453753
DUOXA1	2.2770212745655286e-6	0.30800839089164517	0.532	0.304	0.03482704039447976
AXIN1	2.2783371783824195e-6	0.2492679723802907	0.405	0.168	0.03484716714335911
PTRHD1	2.2909275491582366e-6	0.26284992977179594	0.515	0.234	0.035039736864375226
GXYLT2	2.296616349678332e-6	0.2245821941437312	0.245	0.071	0.03512674706833009
RTCA	2.2969592834272366e-6	0.2913936770407489	0.549	0.293	0.03513199224001958
JAKMIP3	2.3075392300299343e-6	0.2409458178779523	0.266	0.092	0.03529381252330784
RNMT	2.310772568422647e-6	0.2517916027825311	0.3	0.109	0.035343266434024384
PDCD10	2.333174919980527e-6	0.23889003082761445	0.401	0.152	0.03568591040110216
ABCE1	2.347256518317374e-6	0.2896026573774813	0.468	0.228	0.035901288447664235
GPC5	2.360693166131139e-6	0.17007328862498874	0.131	0.016	0.03610680197597577
PPP1R37	2.427851072536634e-6	0.27454701131080184	0.388	0.174	0.03713398215444782
NPPC	2.428537762336563e-6	0.20776869017793	0.257	0.076	0.037144485074937734
GJB3	2.434246546445918e-6	0.31356335420052683	0.557	0.321	0.037231800927890316
LAMB3	2.441565077038736e-6	0.3548775253300748	0.679	0.527	0.03734373785330747
SOHLH1	2.4429116243254912e-6	0.26708692265826656	0.464	0.212	0.03736433329405839
AGL	2.4547104524620664e-6	0.2593095720665475	0.35	0.147	0.03754479637040731
FAM160A2	2.4624337822126644e-6	0.2405397680467073	0.295	0.109	0.0376629246989427
MAEA	2.4637441877638244e-6	0.2968685945470493	0.485	0.239	0.037682967351847695
TNRC18	2.4895991227410524e-6	0.29158709906316893	0.684	0.457	0.0380784185823244
MBOAT1	2.4951186097779143e-6	0.25504653769910707	0.43	0.201	0.038162839136553196
PRR5L	2.501842328800287e-6	0.24463639656618555	0.321	0.125	0.03826567841900039
ITGA11	2.529743179319641e-6	0.19960332594227972	0.181	0.038	0.03869242192769391
PRDX3	2.5480211079403015e-6	0.2506186118025031	0.35	0.136	0.03897198284594691
FOXO4	2.553189578163804e-6	0.24804893290271512	0.371	0.152	0.03905103459801538
DNMBP	2.5606747924012792e-06	0.24440499484873238	0.329	0.12	0.039165520949777564
ZNF646	2.6201674004584323e-6	0.25177132212434683	0.388	0.158	0.040075460390011725
IRX4	2.6440827672743803e-6	0.24487218884274034	0.308	0.12	0.040441245925461645
REST	2.673283417860008e-6	0.20001795305847983	0.219	0.065	0.040887869876168825
ATP6V1F	2.6778649974807973e-6	0.3387771954366423	0.907	0.891	0.0409579451364688
NOA1	2.6844146233123585e-6	0.25358815202121804	0.464	0.207	0.04105812166356252
BDP1	2.693925549018226e-6	0.26478470213269856	0.553	0.272	0.04120359127223377
SIK2	2.723891787859294e-6	0.2708553924741791	0.376	0.163	0.0416619248953079
IQGAP3	2.7266545064151317e-6	0.2376476286734235	0.342	0.136	0.04170418067561944
WDR12	2.753188962674389e-6	0.2666675955107457	0.376	0.152	0.04211002518410478
GABPB2	2.762237799339281e-6	0.2762066413427287	0.426	0.179	0.04224842714089431
UBE2N	2.7817882739069803e-6	0.2608438645017959	0.506	0.239	0.042547451649407264
DTYMK	2.7936201441802364e-6	0.2769251149835189	0.544	0.272	0.04272842010523672
RIPK4	2.8247687802300176e-6	0.24228860728947949	0.325	0.12	0.04320483849361812
RAB11FIP2	2.8410776607834488e-6	0.24511249783653138	0.291	0.109	0.04345428282168285
USP12	2.8530385739869294e-6	0.24856963130453488	0.342	0.136	0.043637224989130086
H2AFY2	2.8801007316306266e-6	0.22214822242382634	0.262	0.076	0.04405114069029043
RBMXL1	2.88553697632584e-6	0.29133446890494397	0.439	0.217	0.044134288052903724
MSANTD4	2.8860850449857644e-6	0.23102596504753267	0.342	0.136	0.044142670763057265
APOL1	2.8932486040196277e-6	0.30274265689530866	0.717	0.489	0.04425223739848021
RFC5	2.8997258284721845e-6	0.2742289919022863	0.549	0.288	0.04435130654648206
ELP2	2.912234710139779e-6	0.28227713361367407	0.527	0.277	0.044542629891587915
ZBTB1	2.9492948691302197e-6	0.24395488152149214	0.35	0.13	0.04510946502334671
ZNF524	2.95268661048461e-6	0.20513443191550834	0.232	0.065	0.04516134170736211
BEX2	2.9644467117517075e-6	0.23815973719476458	0.304	0.12	0.04534121245624237
GSE1	3.0311332541877675e-6	0.24649854625568932	0.338	0.13	0.0463611831228019
ZNHIT6	3.0943826063807246e-6	0.2684269168216371	0.473	0.207	0.047328581964593185
ZNF793	3.1033274036364483e-6	0.24250128437999346	0.312	0.12	0.04746539263861948
C1orf112	3.1247438433748627e-6	0.1758640913497031	0.148	0.016	0.047792957084418525
DUSP1	3.132353443375602e-6	-0.3982341713107569	0.911	0.967	0.047909345916429834
APPL1	3.198045554829204e-6	0.27997598979865634	0.549	0.266	0.04891410676111268
MAPK10	3.2204619884405936e-6	0.2291799058821596	0.274	0.098	0.04925696611319888
MARC1	3.23547703848147e-6	0.27842720270316973	0.409	0.179	0.049486621303574084
ZNF724	3.267874979583826e-6	0.2820964137303925	0.363	0.179	0.04998214781273462

## Sheet: S4.Common_genes_in_TN
Upregulated genes in common between A1 and A2 differential analysis between TN3_vs_TN1 and TN2_vs_TN1
COL1A1
FTH1
COL1A2
FN1
COX5B
UBC
CYP4F11
BCAM
POSTN
MMP11
GSTM3
PROS1
CBR1
PPL
ACAD9
DBI
PABPC1
EEF2
ADD3
SLC38A11
KRT15
SPARC
PLAAT3
ARL13B
FGFBP2
TMEM44
HTR7
ATP1B1
PPP1R14C
ZBTB38
HTRA1
TFRC
VWA5A
PDGFRA
ACSS1
COL7A1
WNT2B
UGT1A6
UGDH
HIST1H3A
RIT1
ARHGEF26
UGT1A9
BCAR1
UGT1A4
NFE2L2
GPX2
COX7A2L
MUC4
STARD7
JPT2
PGD
SPSB3
RRM1
SCD
SLC9A9
TSPAN14
PKP1
PLEKHA1
HKDC1
FGFR2
COL5A1
ADAM23
HIST2H2AB
UGT1A1
ANXA11
RAB3D
BAG3
ITGB8
UGT1A7
ISLR
ANAPC16
PPP2R2B
TRIT1
APOL1
PKP4
PKD1
PERP
SP140L
CXCL9
STT3B
CCDC6
PTPRF
MCCC1
NSUN3
ACPP
DCLK1
PPP1R7
FLVCR2
ZNF652
EEF1G
BCL6
DTYMK
TRIQK
NDUFB5
PCBD1
MET
DLG5
EIF4B
PNRC1
POF1B
ACAP3
COL16A1
NSMCE4A
ANK3
DRAM2
XXYLT1
SMYD3
HIST1H4C
GBF1
ULK1
MYH9
NDE1
UBA52
NIBAN1
TTC14
ANKRD36C
KLRG2
NUPR1
ASPN
ARHGEF19
LAMB3
BNIP3L

## Sheet: S5.Common_genes_in_all
Upregulated genes in common between A1 and A2 differential analysis between TN3_vs_TN1 and TN2_vs_TN1 and Post_vs_Pre afatinib biopsies
ASPN
DCLK1
MUC4
POSTN
COL1A2
CXCL9
SPARC
SLC38A11
VWA5A
COL1A1
ZNF652
SLC9A9
PDGFRA
